# Supplementary material for: Adipocyte autophagy limits gut inflammation by controlling oxylipin and IL‐10
Source: EMBO J. 2023 Feb 16;42(6):e112202. doi: 10.15252/embj.2022112202 (PMC10015370; doi:10.15252/embj.2022112202)
Supplement: Supplementary file 3 — Source Data for Expanded View and Appendix [file EMBJ-42-e112202-s002.zip]

Archive with 122 entries (92 files):
- EV and Appendix Source Data/
- __MACOSX/._EV and Appendix Source Data
- EV and Appendix Source Data/Appendix Figure S1/
- __MACOSX/EV and Appendix Source Data/._Appendix Figure S1
- EV and Appendix Source Data/.DS_Store
- __MACOSX/EV and Appendix Source Data/._.DS_Store
- EV and Appendix Source Data/EV1/
- __MACOSX/EV and Appendix Source Data/._EV1
- EV and Appendix Source Data/EV2/
- __MACOSX/EV and Appendix Source Data/._EV2
- EV and Appendix Source Data/EV5/
- __MACOSX/EV and Appendix Source Data/._EV5
- EV and Appendix Source Data/EV4/
- __MACOSX/EV and Appendix Source Data/._EV4
- EV and Appendix Source Data/EV3/
- __MACOSX/EV and Appendix Source Data/._EV3
- EV and Appendix Source Data/Appendix Figure S1/.DS_Store
- __MACOSX/EV and Appendix Source Data/Appendix Figure S1/._.DS_Store
- EV and Appendix Source Data/Appendix Figure S1/EV6C/
- __MACOSX/EV and Appendix Source Data/Appendix Figure S1/._EV6C
- EV and Appendix Source Data/Appendix Figure S1/EV6B/
- __MACOSX/EV and Appendix Source Data/Appendix Figure S1/._EV6B
- EV and Appendix Source Data/Appendix Figure S1/EV6A/
- __MACOSX/EV and Appendix Source Data/Appendix Figure S1/._EV6A
- EV and Appendix Source Data/EV1/EV1C/
- __MACOSX/EV and Appendix Source Data/EV1/._EV1C
- EV and Appendix Source Data/EV1/EV1D/
- __MACOSX/EV and Appendix Source Data/EV1/._EV1D
- EV and Appendix Source Data/EV1/EV1E/
- __MACOSX/EV and Appendix Source Data/EV1/._EV1E
- EV and Appendix Source Data/EV1/EV1B/
- __MACOSX/EV and Appendix Source Data/EV1/._EV1B
- EV and Appendix Source Data/EV1/.DS_Store
- __MACOSX/EV and Appendix Source Data/EV1/._.DS_Store
- EV and Appendix Source Data/EV1/EV1I/
- __MACOSX/EV and Appendix Source Data/EV1/._EV1I
- EV and Appendix Source Data/EV1/EV1G/
- __MACOSX/EV and Appendix Source Data/EV1/._EV1G
- EV and Appendix Source Data/EV1/EV1A/
- __MACOSX/EV and Appendix Source Data/EV1/._EV1A
- EV and Appendix Source Data/EV1/EV1F/
- __MACOSX/EV and Appendix Source Data/EV1/._EV1F
- EV and Appendix Source Data/EV1/EV1H/
- __MACOSX/EV and Appendix Source Data/EV1/._EV1H
- EV and Appendix Source Data/EV2/EV2B/
- __MACOSX/EV and Appendix Source Data/EV2/._EV2B
- EV and Appendix Source Data/EV2/EV2E/
- __MACOSX/EV and Appendix Source Data/EV2/._EV2E
- EV and Appendix Source Data/EV2/EV2D/
- __MACOSX/EV and Appendix Source Data/EV2/._EV2D
- EV and Appendix Source Data/EV2/EV2C/
- __MACOSX/EV and Appendix Source Data/EV2/._EV2C
- EV and Appendix Source Data/EV2/.DS_Store
- __MACOSX/EV and Appendix Source Data/EV2/._.DS_Store
- EV and Appendix Source Data/EV5/.DS_Store
- __MACOSX/EV and Appendix Source Data/EV5/._.DS_Store
- EV and Appendix Source Data/EV5/EV5B/
- __MACOSX/EV and Appendix Source Data/EV5/._EV5B
- EV and Appendix Source Data/EV5/EV5D/
- __MACOSX/EV and Appendix Source Data/EV5/._EV5D
- EV and Appendix Source Data/EV5/EV5C/
- __MACOSX/EV and Appendix Source Data/EV5/._EV5C
- EV and Appendix Source Data/EV4/EV4F/
- __MACOSX/EV and Appendix Source Data/EV4/._EV4F
- EV and Appendix Source Data/EV4/.DS_Store
- __MACOSX/EV and Appendix Source Data/EV4/._.DS_Store
- EV and Appendix Source Data/EV3/.DS_Store
- __MACOSX/EV and Appendix Source Data/EV3/._.DS_Store
- EV and Appendix Source Data/EV3/EV3A/
- __MACOSX/EV and Appendix Source Data/EV3/._EV3A
- EV and Appendix Source Data/EV3/EV3C/
- __MACOSX/EV and Appendix Source Data/EV3/._EV3C
- EV and Appendix Source Data/EV3/EV3B/
- __MACOSX/EV and Appendix Source Data/EV3/._EV3B
- EV and Appendix Source Data/Appendix Figure S1/EV6C/EV6C - visWAT - CD36 gMFI.csv
- __MACOSX/EV and Appendix Source Data/Appendix Figure S1/EV6C/._EV6C - visWAT - CD36 gMFI.csv
- EV and Appendix Source Data/Appendix Figure S1/EV6B/EV6B - visATM - CD206 (% of F4:80).csv
- __MACOSX/EV and Appendix Source Data/Appendix Figure S1/EV6B/._EV6B - visATM - CD206 (% of F4:80).csv
- EV and Appendix Source Data/Appendix Figure S1/EV6A/EV6A - Adipose Tissue - F4:80+ (% of CD45).csv
- __MACOSX/EV and Appendix Source Data/Appendix Figure S1/EV6A/._EV6A - Adipose Tissue - F4:80+ (% of CD45).csv
- EV and Appendix Source Data/EV1/EV1C/EV1C WT Secondary Lymphoid Organ Weight.csv
- __MACOSX/EV and Appendix Source Data/EV1/EV1C/._EV1C WT Secondary Lymphoid Organ Weight.csv
- EV and Appendix Source Data/EV1/EV1D/EV1D WT Serum TNF.csv
- __MACOSX/EV and Appendix Source Data/EV1/EV1D/._EV1D WT Serum TNF.csv
- EV and Appendix Source Data/EV1/EV1E/EV1E WT CD45+ LP (#).csv
- __MACOSX/EV and Appendix Source Data/EV1/EV1E/._EV1E WT CD45+ LP (#).csv
- EV and Appendix Source Data/EV1/EV1B/EV1B WT Colon length.csv
- __MACOSX/EV and Appendix Source Data/EV1/EV1B/._EV1B WT Colon length.csv
- EV and Appendix Source Data/EV1/EV1I/EV1I Adipose Tissue Weight - anti-TNF.csv
- __MACOSX/EV and Appendix Source Data/EV1/EV1I/._EV1I Adipose Tissue Weight - anti-TNF.csv
- EV and Appendix Source Data/EV1/EV1G/EV1G Colon length anti-TNF.csv
- __MACOSX/EV and Appendix Source Data/EV1/EV1G/._EV1G Colon length anti-TNF.csv
- EV and Appendix Source Data/EV1/EV1A/EV1A WT Colitis Score.csv
- __MACOSX/EV and Appendix Source Data/EV1/EV1A/._EV1A WT Colitis Score.csv
- EV and Appendix Source Data/EV1/EV1F/EV1F WT - % of CD45.csv
- __MACOSX/EV and Appendix Source Data/EV1/EV1F/._EV1F WT - % of CD45.csv
- EV and Appendix Source Data/EV1/EV1H/EV1H - Body Weight Development - anti-TNF.csv
- __MACOSX/EV and Appendix Source Data/EV1/EV1H/._EV1H - Body Weight Development - anti-TNF.csv
- EV and Appendix Source Data/EV2/EV2B/EV2B - Atg7Ad - Colon length Day 14.csv
- __MACOSX/EV and Appendix Source Data/EV2/EV2B/._EV2B - Atg7Ad - Colon length Day 14.csv
- EV and Appendix Source Data/EV2/EV2E/EV2E - Atg7Ad - Treg subsets Day14.csv
- __MACOSX/EV and Appendix Source Data/EV2/EV2E/._EV2E - Atg7Ad - Treg subsets Day14.csv
- EV and Appendix Source Data/EV2/EV2D/EV2D - Atg7Ad - Foxp3+.csv
- __MACOSX/EV and Appendix Source Data/EV2/EV2D/._EV2D - Atg7Ad - Foxp3+.csv
- EV and Appendix Source Data/EV2/EV2C/EV2C - Atg7Ad - Colitis Score Day 14.csv
- __MACOSX/EV and Appendix Source Data/EV2/EV2C/._EV2C - Atg7Ad - Colitis Score Day 14.csv
- EV and Appendix Source Data/EV5/EV5B/EV5B - EPHXs (FPKM) - Cai et al .csv
- __MACOSX/EV and Appendix Source Data/EV5/EV5B/._EV5B - EPHXs (FPKM) - Cai et al .csv
- EV and Appendix Source Data/EV5/EV5D/.DS_Store
- __MACOSX/EV and Appendix Source Data/EV5/EV5D/._.DS_Store
- EV and Appendix Source Data/EV5/EV5D/EV5D - EpFA:DiFA (Plasma) norm.csv
- __MACOSX/EV and Appendix Source Data/EV5/EV5D/._EV5D - EpFA:DiFA (Plasma) norm.csv
- EV and Appendix Source Data/EV5/EV5C/EV5C - EPHXs (FPKM) - Son et al .csv
- __MACOSX/EV and Appendix Source Data/EV5/EV5C/._EV5C - EPHXs (FPKM) - Son et al .csv
- EV and Appendix Source Data/EV4/EV4F/EV4F - Atg8 homologues (norm  Counts).csv
- __MACOSX/EV and Appendix Source Data/EV4/EV4F/._EV4F - Atg8 homologues (norm  Counts).csv
- EV and Appendix Source Data/EV3/EV3A/EV3A - Adipose tissue weight Atg7Ad.csv
- __MACOSX/EV and Appendix Source Data/EV3/EV3A/._EV3A - Adipose tissue weight Atg7Ad.csv
- EV and Appendix Source Data/EV3/EV3C/EV3C - Leptin (ng:mL) - Serum.csv
- __MACOSX/EV and Appendix Source Data/EV3/EV3C/._EV3C - Leptin (ng:mL) - Serum.csv
- EV and Appendix Source Data/EV3/EV3B/EV3B - Adiponectin (┬╡g:mL) - Serum.csv
- __MACOSX/EV and Appendix Source Data/EV3/EV3B/._EV3B - Adiponectin (┬╡g:mL) - Serum.csv
