# Supplementary material for: Adipocyte autophagy limits gut inflammation by controlling oxylipin and IL‐10
Source: EMBO J. 2023 Feb 16;42(6):e112202. doi: 10.15252/embj.2022112202 (PMC10015370; doi:10.15252/embj.2022112202)
Supplement: Supplementary file 3 — Source Data for Expanded View and Appendix [file EMBJ-42-e112202-s002.zip › EV and Appendix Source Data/Appendix Figure S1/EV6C/EV6C - visWAT - CD36 gMFI.csv]

visWAT	visWAT		mWAT	mWAT
WT	Atg7Ad		WT	Atg7Ad
1474	1487		4493	3449
1609	1573		5388	4106
1623	1279		5186	4264
1704	1388		5236	3877
1795	1483		5081	3842
1502			4779	4938
			4188	4179
