# Supplementary material for: Adipocyte autophagy limits gut inflammation by controlling oxylipin and IL‐10
Source: EMBO J. 2023 Feb 16;42(6):e112202. doi: 10.15252/embj.2022112202 (PMC10015370; doi:10.15252/embj.2022112202)
Supplement: Supplementary file 3 — Source Data for Expanded View and Appendix [file EMBJ-42-e112202-s002.zip › EV and Appendix Source Data/Appendix Figure S1/EV6B/EV6B - visATM - CD206 (% of F4:80).csv]

Steady State	Steady State	DSS Day 7	DSS Day 7
WT	Atg7Ad	WT	Atg7Ad
95.2	90	91.4	90.6
95.2	91.8	93.2	88.8
92.8	94.5	91.3	90.7
92.1	95	92.8	86.4
87.3	94.5	91.3	86.7
94.6	93.8	86.7	92.1
	96.4	95.4	90.4
		90.1	85
			86.7
			89.8
			79.5
			78.6
