# Supplementary material for: Adipocyte autophagy limits gut inflammation by controlling oxylipin and IL‐10
Source: EMBO J. 2023 Feb 16;42(6):e112202. doi: 10.15252/embj.2022112202 (PMC10015370; doi:10.15252/embj.2022112202)
Supplement: Supplementary file 3 — Source Data for Expanded View and Appendix [file EMBJ-42-e112202-s002.zip › EV and Appendix Source Data/Appendix Figure S1/EV6A/EV6A - Adipose Tissue - F4:80+ (% of CD45).csv]

visWAT	visWAT	visWAT	visWAT		mWAT	mWAT	mWAT	mWAT
Steady State	Steady State	DSS Day 7	DSS Day 7		Steady State	Steady State	DSS Day 7	DSS Day 7
WT	Atg7Ad	WT	Atg7Ad		WT	Atg7Ad	WT	Atg7Ad
52.2	44.9	39	37.2		30.5	28.6	33.1	53.3
44.8	50.6	50.2	50.7		25.2	32.6	38.1	48.4
46.2	30.1	29.6	33.4		25	22.3	51.6	48.7
31.4	43.1	50.5	43.6		30.4	34.8	51.4	38.4
43.4	44	48.7	35.5		17.3	31.3	46	40.8
34.8	42.6	31.3	39.8		14.4	18.2	49.7	32.7
43.2	44	42	42.7		27.7	36.4	24.7	33.4
46.2	49.1				18.4			46.1
33.2	51.3
