# Supplementary material for: Adipocyte autophagy limits gut inflammation by controlling oxylipin and IL‐10
Source: EMBO J. 2023 Feb 16;42(6):e112202. doi: 10.15252/embj.2022112202 (PMC10015370; doi:10.15252/embj.2022112202)
Supplement: Supplementary file 3 — Source Data for Expanded View and Appendix [file EMBJ-42-e112202-s002.zip › EV and Appendix Source Data/EV1/EV1C/EV1C WT Secondary Lymphoid Organ Weight.csv]

	Water	Water	Water	Water	Water	Water	Water	Water	Water	DSS	DSS	DSS	DSS	DSS	DSS	DSS	DSS	DSS	DSS
Spleen	73.8	94.8	74.2	102.8	83.5	81.3	88.5	83.2	74.8	74	109	70	85.2	86.9	99.5	88.1	88.1	100.4	90.3
mLN	20.6	25.5	24.5	27.4	20.8	22.2	18.9	30.7	25.7	40	33	27	32.7	51.2	51.8	26.9	24	43.2	42.6
