# Supplementary material for: Adipocyte autophagy limits gut inflammation by controlling oxylipin and IL‐10
Source: EMBO J. 2023 Feb 16;42(6):e112202. doi: 10.15252/embj.2022112202 (PMC10015370; doi:10.15252/embj.2022112202)
Supplement: Supplementary file 3 — Source Data for Expanded View and Appendix [file EMBJ-42-e112202-s002.zip › EV and Appendix Source Data/EV1/EV1D/EV1D WT Serum TNF.csv]

Water	DSS
10.25919510	13.7107857
10.25919510	12.2649799
9.74086075	16.0335616
7.01241327	13.2337125
10.25919510	14.6517299
