# Supplementary material for: Adipocyte autophagy limits gut inflammation by controlling oxylipin and IL‐10
Source: EMBO J. 2023 Feb 16;42(6):e112202. doi: 10.15252/embj.2022112202 (PMC10015370; doi:10.15252/embj.2022112202)
Supplement: Supplementary file 3 — Source Data for Expanded View and Appendix [file EMBJ-42-e112202-s002.zip › EV and Appendix Source Data/EV1/EV1E/EV1E WT CD45+ LP (#).csv]

Water	DSS
1.704990	7.013656
1.449198	8.835876
2.045160	8.931480
2.658392	5.097694
0.592200	10.010088
2.181270	9.897964
	10.494000
