# Supplementary material for: Adipocyte autophagy limits gut inflammation by controlling oxylipin and IL‐10
Source: EMBO J. 2023 Feb 16;42(6):e112202. doi: 10.15252/embj.2022112202 (PMC10015370; doi:10.15252/embj.2022112202)
Supplement: Supplementary file 3 — Source Data for Expanded View and Appendix [file EMBJ-42-e112202-s002.zip › EV and Appendix Source Data/EV1/EV1B/EV1B WT Colon length.csv]

Water	DSS
8.3	7.1
8	7.3
8.1	7.7
8.4	8
9.1	7.1
9	7.7
8.5	8
8.3	7.1
7.5	6.2
9.4	7.3
	6.1
