# Supplementary material for: Adipocyte autophagy limits gut inflammation by controlling oxylipin and IL‐10
Source: EMBO J. 2023 Feb 16;42(6):e112202. doi: 10.15252/embj.2022112202 (PMC10015370; doi:10.15252/embj.2022112202)
Supplement: Supplementary file 3 — Source Data for Expanded View and Appendix [file EMBJ-42-e112202-s002.zip › EV and Appendix Source Data/EV1/EV1I/EV1I Adipose Tissue Weight - anti-TNF.csv]

mWAT
	Water	Water	Water	Water	Water	Water	Water	DSS	DSS	DSS	DSS	DSS	DSS	DSS
+ Isotype	92	95	93	61	119	58	127	35	29	40	46	49	54	50
+ anti-TNFa	97	110	92	87	110	78	56	62	60	64	62	69	66	48
gWAT
	Water	Water	Water	Water	Water	Water	Water	DSS	DSS	DSS	DSS	DSS	DSS	DSS
+ Isotype	209	171	187	169	245	117	254	94	98	114	133	145	170	112
+ anti-TNFa	225	290	181	219	258	212	148	246	138	145	181	208	251	191
