# Supplementary material for: Adipocyte autophagy limits gut inflammation by controlling oxylipin and IL‐10
Source: EMBO J. 2023 Feb 16;42(6):e112202. doi: 10.15252/embj.2022112202 (PMC10015370; doi:10.15252/embj.2022112202)
Supplement: Supplementary file 3 — Source Data for Expanded View and Appendix [file EMBJ-42-e112202-s002.zip › EV and Appendix Source Data/EV1/EV1G/EV1G Colon length anti-TNF.csv]

	Water	Water	Water	Water	Water	Water	Water	DSS	DSS	DSS	DSS	DSS	DSS	DSS
+ Isotype	8.6	8.7	8.1	8.5	8	8.5	8.4	5.9	7.6	6.9	7.3	7.6	7.4	6.6
+ anti-TNFa	8.7	8.8	7.6	8.8	8.8	7.4	8.1	7	7.1	6.8	7.3	7.3	6.4	7.5
