# Supplementary material for: Adipocyte autophagy limits gut inflammation by controlling oxylipin and IL‐10
Source: EMBO J. 2023 Feb 16;42(6):e112202. doi: 10.15252/embj.2022112202 (PMC10015370; doi:10.15252/embj.2022112202)
Supplement: Supplementary file 3 — Source Data for Expanded View and Appendix [file EMBJ-42-e112202-s002.zip › EV and Appendix Source Data/EV1/EV1F/EV1F WT - % of CD45.csv]

CD11b+ (% of CD45)	CD11b+ (% of CD45)		CD3+ (% of CD45)	CD3+ (% of CD45)		CD19+ (% of CD45)	CD19+ (% of CD45)
Water	DSS		Water	DSS		Water	DSS
28.6	55.7		10.2	4.69		17.2	30.5
31.4	52.2		13.4	5.93		15.9	32.5
37.6	54.1		7.86	5.85		22.5	29.2
26.7	45.7		14.4	6.61		26.3	35
19.1	56.4		10	6.58		49.4	25.4
	49.1			7.39			32.1
	50.8			6.66			29.5
