# Supplementary material for: Adipocyte autophagy limits gut inflammation by controlling oxylipin and IL‐10
Source: EMBO J. 2023 Feb 16;42(6):e112202. doi: 10.15252/embj.2022112202 (PMC10015370; doi:10.15252/embj.2022112202)
Supplement: Supplementary file 3 — Source Data for Expanded View and Appendix [file EMBJ-42-e112202-s002.zip › EV and Appendix Source Data/EV1/EV1H/EV1H - Body Weight Development - anti-TNF.csv]

Days post-DSS	Water + Isotype	Water + Isotype	Water + Isotype	Water + Isotype	Water + Isotype	Water + Isotype	Water + Isotype	Water + anti-TNFa	Water + anti-TNFa	Water + anti-TNFa	Water + anti-TNFa	Water + anti-TNFa	Water + anti-TNFa	Water + anti-TNFa	DSS + Isotype	DSS + Isotype	DSS + Isotype	DSS + Isotype	DSS + Isotype	DSS + Isotype	DSS + Isotype	DSS + anti-TNFa	DSS + anti-TNFa	DSS + anti-TNFa	DSS + anti-TNFa	DSS + anti-TNFa	DSS + anti-TNFa	DSS + anti-TNFa
0	100	100	100	100	100	100	100	100	100	100	100	100	100	100	100	100	100	100	100	100	100	100	100	100	100	100	100	100
1	99.52	100.52	100	100.56	100	99	103.52	97.73	101.05	101.2	101.68	103.55	100.48	101.03	101.06	101.67	101.08	100	100.51	102.94	100	100.5	103.72	98.4	100.56	97.06	102.93	99.53
2	99.52	100.52	98.43	100	101.96	99.5	107.54	98.86	102.09	103.61	101.68	105.08	100	102.58	100.53	102.22	104.3	101.49	103.54	105.88	102.44	98.49	102.13	102.67	100.56	98.53	104.39	100.47
3	101.44	103.14	100	99.44	101.47	98.5	111.06	101.7	98.95	103.61	101.12	105.08	100.96	100	102.65	103.33	106.45	104.48	101.52	106.86	102.93	100.5	103.19	103.21	103.93	98.04	104.88	100.94
4	102.87	105.24	101.57	98.88	102.45	100.5	108.54	102.27	99.48	103.01	101.12	102.03	102.88	99.48	104.23	107.22	106.45	104.48	102.02	101.96	99.51	102.01	102.13	102.14	101.12	97.06	104.39	100.94
5	100	102.09	103.14	98.32	103.43	99	107.04	100.57	97.91	101.81	102.23	100	100.96	97.94	96.3	101.67	102.15	101	100	102.94	95.12	96.48	100.53	101.07	101.12	96.08	104.88	100.94
6	102.39	102.09	101.05	101.68	103.43	99.5	108.04	106.25	101.57	105.42	99.44	104.57	100.48	100	93.65	101.11	99.46	98.01	97.47	100	92.2	93.97	95.74	98.93	95.51	90.2	101.46	99.06
7	99.04	104.71	99.48	98.88	102.94	106	108.54	107.95	103.14	103.61	100.56	105.08	100	102.06	86.24	97.22	99.46	97.51	96.46	100.98	81.95	90.45	89.89	96.26	94.94	89.22	96.59	95.28
