# Supplementary material for: Adipocyte autophagy limits gut inflammation by controlling oxylipin and IL‐10
Source: EMBO J. 2023 Feb 16;42(6):e112202. doi: 10.15252/embj.2022112202 (PMC10015370; doi:10.15252/embj.2022112202)
Supplement: Supplementary file 3 — Source Data for Expanded View and Appendix [file EMBJ-42-e112202-s002.zip › EV and Appendix Source Data/EV2/EV2B/EV2B - Atg7Ad - Colon length Day 14.csv]

Non-inflamed	WT	Atg7Ad
10.1	10.5	9.1
9.5	8	8.7
9.5	10.3	9.5
8	8.7	9.5
9.9	9.2	9.1
8.7	9.1	8.5
8.8	9.2	8.2
7.8	9	7.8
	9.9	9.1
	8	9
	9.6	9.7
	10.1	8.6
