# Supplementary material for: Adipocyte autophagy limits gut inflammation by controlling oxylipin and IL‐10
Source: EMBO J. 2023 Feb 16;42(6):e112202. doi: 10.15252/embj.2022112202 (PMC10015370; doi:10.15252/embj.2022112202)
Supplement: Supplementary file 3 — Source Data for Expanded View and Appendix [file EMBJ-42-e112202-s002.zip › EV and Appendix Source Data/EV2/EV2E/EV2E - Atg7Ad - Treg subsets Day14.csv]

	Non-inflamed	Non-inflamed	Non-inflamed	Non-inflamed	Non-inflamed	Non-inflamed	Non-inflamed	Non-inflamed	WT	WT	WT	WT	WT	WT	WT	WT	WT	WT	WT	Atg7Ad	Atg7Ad	Atg7Ad	Atg7Ad	Atg7Ad	Atg7Ad	Atg7Ad	Atg7Ad	Atg7Ad	Atg7Ad	Atg7Ad
Gata3+ tTreg	15	8.65	12	10.9	12.3	18.2	18.6	12.4	21.1	16.4	16.1	7.8	18.3	17	12.1	11.1	19.1	17.8	15.7	17.7	13.1	14.4	12.8	7.76	11	15.9	15.2	11.9	18.4	13.1
RORgt+ pTreg	10.6	7.04	13.3	11.1	10.3	19.8	16.4	12.5	25.4	20.6	24.2	17.7	19.5	18.6	15	23.6	26.3	25.3	23.1	15	23.9	18.4	21.6	17.3	17.4	15.9	26.1	16.6	22.6	18.8
RORgt- pTreg	25.6	21.4	30.1	20.4	21	25.9	27	21.9	29.9	30.2	27.2	20.6	39	34.9	18.4	23.5	32.6	32.8	32.9	23.7	20.9	21.2	26.8	21.6	21	25.9	28.4	23.4	33.7	28.2
