# Supplementary material for: Adipocyte autophagy limits gut inflammation by controlling oxylipin and IL‐10
Source: EMBO J. 2023 Feb 16;42(6):e112202. doi: 10.15252/embj.2022112202 (PMC10015370; doi:10.15252/embj.2022112202)
Supplement: Supplementary file 3 — Source Data for Expanded View and Appendix [file EMBJ-42-e112202-s002.zip › EV and Appendix Source Data/EV2/EV2D/EV2D - Atg7Ad - Foxp3+.csv]

Foxp3 (% of Live)	Foxp3 (% of Live)	Foxp3 (% of Live)
Non-inflamed	WT	Atg7Ad			Non-inflamed	WT	Atg7Ad
1.37	3.61	1.98			0.1220533	0.2901357	0.133848
1.58	3.26	2.12			0.1487728	0.255747	0.1656356
1.88	3.37	2.53			0.199468	0.2895841	0.2072576
2.14	2.93	2.76			0.122943	0.306185	0.1620948
1.39	3.12	2.61			0.13066	0.320736	0.270396
1.93	3.6	2.23			0.22388	0.5112	0.1468232
1.49	2.45	2.78			0.15049	0.21805	0.2224
1.76	2.72	3.65			0.17072	0.2856	0.27216
	3	2.16				0.396	0.2172
	3.91	1.81				0.391	0.35305
	3.35	3.07				0.4288
