# Supplementary material for: Adipocyte autophagy limits gut inflammation by controlling oxylipin and IL‐10
Source: EMBO J. 2023 Feb 16;42(6):e112202. doi: 10.15252/embj.2022112202 (PMC10015370; doi:10.15252/embj.2022112202)
Supplement: Supplementary file 3 — Source Data for Expanded View and Appendix [file EMBJ-42-e112202-s002.zip › EV and Appendix Source Data/EV2/EV2C/EV2C - Atg7Ad - Colitis Score Day 14.csv]

Non-inflamed	WT	Atg7Ad
0	20	9
0	0	27
0	26	9
0	18	0
5	8	17
8	21	0
0	0	0
	9	0
	5	14
	21	0
	18	0
	0
	8
