# Supplementary material for: Adipocyte autophagy limits gut inflammation by controlling oxylipin and IL‐10
Source: EMBO J. 2023 Feb 16;42(6):e112202. doi: 10.15252/embj.2022112202 (PMC10015370; doi:10.15252/embj.2022112202)
Supplement: Supplementary file 3 — Source Data for Expanded View and Appendix [file EMBJ-42-e112202-s002.zip › EV and Appendix Source Data/EV5/EV5B/EV5B - EPHXs (FPKM) - Cai et al .csv]

	WT	WT	WT	WT	Atg3Ad	Atg3Ad	Atg3Ad	Atg3Ad
EPHX1	61.7858932	71.7462339	75.912912	65.8559382	100.311366	116.020336	138.26533	135.401859
EPHX2	189.184282	160.406773	174.3897	125.412847	214.48374	194.08844	231.457511	175.429632
EPHX3	NA	NA	NA	NA	NA	NA	NA	NA
EPHX4	10	11	13	4	1	20	31	19
EPHX5	NA	NA	NA	NA	NA	NA	NA	NA
