# Supplementary material for: Adipocyte autophagy limits gut inflammation by controlling oxylipin and IL‐10
Source: EMBO J. 2023 Feb 16;42(6):e112202. doi: 10.15252/embj.2022112202 (PMC10015370; doi:10.15252/embj.2022112202)
Supplement: Supplementary file 3 — Source Data for Expanded View and Appendix [file EMBJ-42-e112202-s002.zip › EV and Appendix Source Data/EV5/EV5D/EV5D - EpFA:DiFA (Plasma) norm.csv]

	WT	WT	WT	WT	WT	WT	WT	WT	Atg7Ad	Atg7Ad	Atg7Ad	Atg7Ad	Atg7Ad	Atg7Ad	Atg7Ad	Atg7Ad
10-11-Ep/DiHDPE	1.36182903	1.10337972	0.96819085	0.54870775	0.73161034	1.41351889	1.38767396	0.48508946	0.52286282	1.02385686	1.2027833	1.15705765	0.91053678	2.12326044	0.71968191	1.45725646
19-20-Ep/DiHDPE	1.06190742	1.47908533	0.92582264	0.5376464	1.50808701	0.98159509	1.09090909	0.41494702	0.45956497	1.15783603	1.1890686	0.78750697	1.00836587	1.05075293	0.73396542	1.10206358
9-10-Ep/DiHOME	0.91833238	0.50713878	1.61050828	1.10793832	0.77898344	1.10793832	1.06453455	0.90462593	0.47287264	1.35465448	0.47287264	0.66933181	0.53455168	1.4094803	0.77213021	1.22215877
12-13-Ep/DiHOME	0.90868289	0.61177283	1.6060763	0.88382531	0.46538926	1.51355084	1.18073537	0.8299672	0.31486277	1.4375971	0.36319696	0.61729674	0.51924737	1.31469014	0.78991887	1.25807008
11-12-Ep/DiHETrE	1.07946027	0.94352824	0.90354823	0.56371814	0.82758621	1.28335832	2.05097451	0.34782609	0.49175412	1.05547226	0.99150425	1.05547226	0.86756622	2.23088456	0.57571214	1.72313843
14-15-Ep/DiHETre	1.06434024	1.04252999	1.04252999	0.51472192	0.85496183	1.46564885	1.63576881	0.37949836	0.55834242	1.11232279	0.74591058	0.86368593	0.98582334	1.72737186	0.69356598	1.51363141
