# Supplementary material for: Adipocyte autophagy limits gut inflammation by controlling oxylipin and IL‐10
Source: EMBO J. 2023 Feb 16;42(6):e112202. doi: 10.15252/embj.2022112202 (PMC10015370; doi:10.15252/embj.2022112202)
Supplement: Supplementary file 3 — Source Data for Expanded View and Appendix [file EMBJ-42-e112202-s002.zip › EV and Appendix Source Data/EV5/EV5C/EV5C - EPHXs (FPKM) - Son et al .csv]

	WT	WT	WT	Becn1Ad	Becn1Ad	Becn1Ad
EPHX1	16.796971	16.858621	22.012362	103.845	103.451937	168.032146
EPHX2	271.766629	177.740722	203.858162	247.781829	266.887439	468.887057
EPHX3	0.433359	0.216585	0.218288	0.402823	0.500072	0.422995
EPHX4	0.158382	0.093033	0.061483	0.054599	0.08661	0
EPHX5	NA	NA	NA	NA	NA	NA
