# Supplementary material for: Adipocyte autophagy limits gut inflammation by controlling oxylipin and IL‐10
Source: EMBO J. 2023 Feb 16;42(6):e112202. doi: 10.15252/embj.2022112202 (PMC10015370; doi:10.15252/embj.2022112202)
Supplement: Supplementary file 3 — Source Data for Expanded View and Appendix [file EMBJ-42-e112202-s002.zip › EV and Appendix Source Data/EV4/EV4F/EV4F - Atg8 homologues (norm Counts).csv]

Gabarap	Gabarap		Gabarapl1	Gabarapl1		Gabarapl2	Gabarapl2		Map1lc3a	Map1lc3a		Map1lc3b	Map1lc3b
Water	DSS		Water	DSS		Water	DSS		Water	DSS		Water	DSS
6894.36293	8940.87617		6057.02175	12363.4153		1780.20856	1561.11545		3866.87944	4289.45475		6181.60719	13787.0666
6800.43983	8719.19503		6308.6903	9001.54311		1591.89147	1920.14268		4277.58093	4452.14634		6314.17789	12031.017
6972.84533	7777.56203		6691.52625	10141.7085		1711.56086	1682.70294		4585.40319	5471.01825		6326.39243	9967.36953
7068.26612	7276.90334		6981.21062	8261.69441		1762.43078	1769.64591		5258.88895	4075.64454		6604.00885	7454.2754
7281.32273	7834.31229		6811.86763	9618.87001		2147.3547	1578.80679		3755.22914	4970.21567		8126.54755	10064.1932
7509.5848	7865.39799		5684.67125	10500.8785		1976.08926	1702.36865		4013.04424	4609.96791		8429.49163	11350.4939
7176.55263	7992.91177		6459.48711	9551.57016		1933.49407	1592.4028		3548.56547	6017.13688		8119.21963	9331.16485
7528.54957	7902.68009		6352.63912	8147.4232		2030.97485	2073.73931		3136.48805	4249.0793		8859.79981	10195.9357
7333.62273	8045.86223		6832.11822	6541.04683		2021.69567	2128.9923		3808.86931	4317.74853		7316.51194	7800.37217
7398.72473	7773.87342		5670.92688	6887.9755		1885.53855	2188.43757		3442.19079	4162.33804		6619.13806	8537.01166
6960.86868	7976.34681		5829.28004	8298.72431		2163.18422	2011.09597		3902.17745	4308.55599		6865.66678	10313.8655
7661.44667	8736.92253		5472.22543	6157.50123		1763.58965	2370.36861		4857.85285	4543.50637		6084.52573	9268.99055
