# Supplementary material for: Adipocyte autophagy limits gut inflammation by controlling oxylipin and IL‐10
Source: EMBO J. 2023 Feb 16;42(6):e112202. doi: 10.15252/embj.2022112202 (PMC10015370; doi:10.15252/embj.2022112202)
Supplement: Supplementary file 3 — Source Data for Expanded View and Appendix [file EMBJ-42-e112202-s002.zip › EV and Appendix Source Data/EV3/EV3A/EV3A - Adipose tissue weight Atg7Ad.csv]

visWAT	visWAT	visWAT	visWAT			mWAT	mWAT	mWAT	mWAT
Steady State	Steady State	DSS Day 7	DSS Day 7			Steady State	Steady State	DSS Day 7	DSS Day 7
WT	Atg7Ad	WT	Atg7Ad			WT	Atg7Ad	WT	Atg7Ad
658.3	489.2	202.5	180.4			172.4	122	32.6	53.4
446.4	535.6	261.7	140.2			135.3	117.7	41.7	38.4
575.3	484	132.9	152.3			187.8	135.7	52.7	60.3
459.6	421.6	278.3	27.9			69.5	162.7	46.2	10.9
338.8	431	137.5	192.9			146.5	185.4	22.4	42.4
258.7	252	98	166.8			86.6	103.5	14.4	40.6
239.7	288.2	133.2	132.2			96.9	114.6	22.5	18.6
331.2	272.4		60.2			48.8	143.4		46.5
280.5	294.9		133			125.2	140.3		53.1
			161.3
			145.9
