# Supplementary material for: Adipocyte autophagy limits gut inflammation by controlling oxylipin and IL‐10
Source: EMBO J. 2023 Feb 16;42(6):e112202. doi: 10.15252/embj.2022112202 (PMC10015370; doi:10.15252/embj.2022112202)
Supplement: Supplementary file 3 — Source Data for Expanded View and Appendix [file EMBJ-42-e112202-s002.zip › EV and Appendix Source Data/EV3/EV3C/EV3C - Leptin (ng:mL) - Serum.csv]

Non-inflamed	WT	Atg7Ad
3.082718	0.893797	1.22875
3.879017	1.751506	1.461568
2.438162	3.044874	1.096522
1.48269	2.695977	2.830311
	0.93982	3.082718
	1.335628	2.739476
	1.073172	1.061514
	0.865126	1.425446
		0.974459
		0.93982
		0.902412
		1.282067
