# Supplementary material for: Adipocyte autophagy limits gut inflammation by controlling oxylipin and IL‐10
Source: EMBO J. 2023 Feb 16;42(6):e112202. doi: 10.15252/embj.2022112202 (PMC10015370; doi:10.15252/embj.2022112202)
Supplement: Supplementary file 3 — Source Data for Expanded View and Appendix [file EMBJ-42-e112202-s002.zip › EV and Appendix Source Data/EV3/EV3B/EV3B - Adiponectin (┬╡g:mL) - Serum.csv]

Non-inflamed	WT	Atg7Ad
146.2966	47.57025	61.2765
132.938	69.26229	93.1783
160.6591	11.32991	77.50964
	76.49022	36.76094
	30.69591	177.1408
	80.72567	62.55226
	66.25423	109.4536
	54.52123	38.38945
		68.97511
		78.09299
		50.06265
		40.56822
