# Supplementary material for: Adipocyte autophagy limits gut inflammation by controlling oxylipin and IL‐10
Source: EMBO J. 2023 Feb 16;42(6):e112202. doi: 10.15252/embj.2022112202 (PMC10015370; doi:10.15252/embj.2022112202)
Supplement: Supplementary file 5 — Source Data for Figure 1 [file EMBJ-42-e112202-s008.zip]

Archive with 80 entries (70 files):
- Figure 1/
- __MACOSX/._Figure 1
- Figure 1/.DS_Store
- __MACOSX/Figure 1/._.DS_Store
- Figure 1/1H/
- __MACOSX/Figure 1/._1H
- Figure 1/1F/
- __MACOSX/Figure 1/._1F
- Figure 1/1G/
- __MACOSX/Figure 1/._1G
- Figure 1/1I/
- __MACOSX/Figure 1/._1I
- Figure 1/1B/
- __MACOSX/Figure 1/._1B
- Figure 1/1E/
- __MACOSX/Figure 1/._1E
- Figure 1/1D/
- __MACOSX/Figure 1/._1D
- Figure 1/1C/
- __MACOSX/Figure 1/._1C
- Figure 1/1J/
- __MACOSX/Figure 1/._1J
- Figure 1/1H/1H Atg8 homologues - Adipocytes + SVF.csv
- __MACOSX/Figure 1/1H/._1H Atg8 homologues - Adipocytes + SVF.csv
- Figure 1/1F/.DS_Store
- __MACOSX/Figure 1/1F/._.DS_Store
- Figure 1/1F/mWAT LC3.tif
- __MACOSX/Figure 1/1F/._mWAT LC3.tif
- Figure 1/1F/gWAT LC3.tif
- __MACOSX/Figure 1/1F/._gWAT LC3.tif
- Figure 1/1F/mWAT Actin.tif
- __MACOSX/Figure 1/1F/._mWAT Actin.tif
- Figure 1/1F/gWAT Actin.tif
- __MACOSX/Figure 1/1F/._gWAT Actin.tif
- Figure 1/1F/1F Autophagy flux mWAT gWAT.csv
- __MACOSX/Figure 1/1F/._1F Autophagy flux mWAT gWAT.csv
- Figure 1/1G/Water mWAT.tif
- __MACOSX/Figure 1/1G/._Water mWAT.tif
- Figure 1/1G/DSS mWAT.tif
- __MACOSX/Figure 1/1G/._DSS mWAT.tif
- Figure 1/1G/DSS mWAT-zoom.tif
- __MACOSX/Figure 1/1G/._DSS mWAT-zoom.tif
- Figure 1/1G/Water mWAT-zoom.tif
- __MACOSX/Figure 1/1G/._Water mWAT-zoom.tif
- Figure 1/1I/gWAT_anti-TNF_LC3.tif
- __MACOSX/Figure 1/1I/._gWAT_anti-TNF_LC3.tif
- Figure 1/1I/gWAT_anti-TNF_Actin.tif
- __MACOSX/Figure 1/1I/._gWAT_anti-TNF_Actin.tif
- Figure 1/1I/1J Autophagic Flux anti-TNF.csv
- __MACOSX/Figure 1/1I/._1J Autophagic Flux anti-TNF.csv
- Figure 1/1B/1B Body Weight Development (%).csv
- __MACOSX/Figure 1/1B/._1B Body Weight Development (%).csv
- Figure 1/1E/.DS_Store
- __MACOSX/Figure 1/1E/._.DS_Store
- Figure 1/1E/Atgl BW.tif
- __MACOSX/Figure 1/1E/._Atgl BW.tif
- Figure 1/1E/Actin BW.tif
- __MACOSX/Figure 1/1E/._Actin BW.tif
- Figure 1/1E/tHSL BW.tif
- __MACOSX/Figure 1/1E/._tHSL BW.tif
- Figure 1/1E/p660 HSL BW.tif
- __MACOSX/Figure 1/1E/._p660 HSL BW.tif
- Figure 1/1E/1E Lipolysis gWAT.csv
- __MACOSX/Figure 1/1E/._1E Lipolysis gWAT.csv
- Figure 1/1D/1D FFA concentration Serum.csv
- __MACOSX/Figure 1/1D/._1D FFA concentration Serum.csv
- Figure 1/1C/1C Adipose Tissue Weights.csv
- __MACOSX/Figure 1/1C/._1C Adipose Tissue Weights.csv
- Figure 1/1J/.DS_Store
- __MACOSX/Figure 1/1J/._.DS_Store
- Figure 1/1J/LC3 - CC patients.tif
- __MACOSX/Figure 1/1J/._LC3 - CC patients.tif
- Figure 1/1J/LC3 - CD patients.tif
- __MACOSX/Figure 1/1J/._LC3 - CD patients.tif
- Figure 1/1J/ACTIN - CD patients.tif
- __MACOSX/Figure 1/1J/._ACTIN - CD patients.tif
- Figure 1/1J/ACTIN - CC patients.tif
- __MACOSX/Figure 1/1J/._ACTIN - CC patients.tif
- Figure 1/1J/1J - Autophagic Flux in CrF of CD patients.csv
- __MACOSX/Figure 1/1J/._1J - Autophagic Flux in CrF of CD patients.csv
