# Supplementary material for: Adipocyte autophagy limits gut inflammation by controlling oxylipin and IL‐10
Source: EMBO J. 2023 Feb 16;42(6):e112202. doi: 10.15252/embj.2022112202 (PMC10015370; doi:10.15252/embj.2022112202)
Supplement: Supplementary file 5 — Source Data for Figure 1 [file EMBJ-42-e112202-s008.zip › Figure 1/1H/1H Atg8 homologues - Adipocytes + SVF.csv]

Cell Type	Adipocyte	Adipocyte	Adipocyte	Adipocyte	Adipocyte	Adipocyte	Adipocyte	Adipocyte	Adipocyte	Adipocyte	Adipocyte	Adipocyte	Adipocyte	Adipocyte	Adipocyte	SVF	SVF	SVF	SVF	SVF	SVF	SVF	SVF	SVF	SVF	SVF	SVF	SVF	SVF	SVF
Condtion	Water	Water	Water	Water	Water	Water	Water	Water	DSS	DSS	DSS	DSS	DSS	DSS	DSS	Water	Water	Water	Water	Water	Water	Water	Water	DSS	DSS	DSS	DSS	DSS	DSS	DSS
MAP1LC3B	0.179	0.203	0.136	-0.543	0.026	0.392	0.093	-0.002	0.718	0.599	0.023	0.568	0.287	0.404	0.454	-0.09	0.22	0.234	0.514	-0.878	-0.804	0.637	0.399	0.422	-0.714	0.053	-0.149	0.325	-1.158	0.904
GABARAP	-0.012	0.165	0.009	-0.43	0.269	0.326	0.02	-0.149	0.231	0.211	-0.081	0.276	0.087	0.092	-0.081	-0.119	0.031	0.029	0.56	-0.501	-0.815	0.728	0.456	0.548	-0.365	-0.204	-0.218	0.021	-1.359	0.629
GABARAPL1	0.039	0.188	0.083	-0.458	0.148	0.42	0.026	-0.267	0.409	0.482	-0.023	0.303	0.38	0.622	0.209	-0.031	0.329	0.116	0.097	-0.51	-0.038	0.657	-1.023	0.173	-0.468	-0.013	-0.122	0.932	-0.949	0.731
GABARAPL2	0.075	0.031	-0.013	-0.309	0.216	0.185	0.001	-0.116	0.122	0.107	-0.477	0.009	-0.034	0.085	-0.091	-0.028	-0.037	0.053	0.555	-0.542	-0.671	0.581	0.362	0.337	-0.559	-0.217	-0.397	0.166	-1.252	0.879
