# Supplementary material for: Adipocyte autophagy limits gut inflammation by controlling oxylipin and IL‐10
Source: EMBO J. 2023 Feb 16;42(6):e112202. doi: 10.15252/embj.2022112202 (PMC10015370; doi:10.15252/embj.2022112202)
Supplement: Supplementary file 5 — Source Data for Figure 1 [file EMBJ-42-e112202-s008.zip › Figure 1/1F/1F Autophagy flux mWAT gWAT.csv]

mWAT	mWAT		gWAT	gWAT
Water	DSS		Water	DSS
0.334454157	0.676244248		0.244771533	0.722262673
0.030711371	0.760158693		0.493334044	0.904170816
0.128242162	0.593042886		0.283141587	0.703960689
0.205738324	0.691389063			0.79382006
