# Supplementary material for: Adipocyte autophagy limits gut inflammation by controlling oxylipin and IL‐10
Source: EMBO J. 2023 Feb 16;42(6):e112202. doi: 10.15252/embj.2022112202 (PMC10015370; doi:10.15252/embj.2022112202)
Supplement: Supplementary file 5 — Source Data for Figure 1 [file EMBJ-42-e112202-s008.zip › Figure 1/1I/1J Autophagic Flux anti-TNF.csv]

	Water	Water	Water	Water	Water	Water	DSS	DSS	DSS	DSS	DSS	DSS
+ anti-Isotype		0.37305401	0.39474706	0.18684015	0.15903756	0.28435496	1.16176471	1.45586655	0.58439463	0.55518218	1.26254669	0.32943008
+ anti-TNFa	0.52016129	0.7764277	0.26993548	0.45436493	0.65892497	0.29816147	0.43572773		0.36980235	0.31272115	0.48724083	0.37199682
