# Supplementary material for: Adipocyte autophagy limits gut inflammation by controlling oxylipin and IL‐10
Source: EMBO J. 2023 Feb 16;42(6):e112202. doi: 10.15252/embj.2022112202 (PMC10015370; doi:10.15252/embj.2022112202)
Supplement: Supplementary file 5 — Source Data for Figure 1 [file EMBJ-42-e112202-s008.zip › Figure 1/1B/1B Body Weight Development (%).csv]

Days Post-DSS	Water	Water	Water	Water	Water	Water	Water	Water	Water	Water	Water	Water	Water	DSS	DSS	DSS	DSS	DSS	DSS	DSS	DSS	DSS	DSS	DSS	DSS	DSS
0	100	100	100	100	100	100	100	100	100	100	100	100	100	100	100	100	100	100	100	100	100	100	100	100	100	100
1	100	101.092896	100	102.272727	98.8888889	98.4375	103.370787	102.173913	98.9795918	100	101.04712	98.5221675	101.554404	99.4818653	95.2631579	101.123596	98.8888889	102.312139	98.4126984	107.222222	103.398058	104.301075	104.242424	103.045685	101.595745	102.139037
2	101.129944	104.371585	101.744186	105.113636	101.111111	101.5625	104.494382	102.173913	101.530612	97.9166667	99.4764398	95.0738916	97.4093264	99.4818653	98.4210526	105.05618	104.444444	104.046243	101.058201	103.888889	100.485437	103.225806	104.242424	96.4467005	98.9361702	98.3957219
3	98.3050847	105.464481	102.906977	105.113636	100	103.645833	101.685393	103.26087	102.55102	99.4791667	100	94.08867	101.036269	102.590674	100	103.370787	103.333333	105.202312	101.587302	103.888889	100.970874	102.688172	96.3636364	96.9543147	100	97.3262032
4	97.740113	104.918033	106.395349	102.272727	105	104.166667	102.808989	103.804348	104.591837	100	101.04712	94.08867	101.554404	103.108808	101.578947	101.685393	102.222222	102.890173	101.587302	104.444444	101.456311	103.763441	99.3939394	100	103.191489	102.673797
5	98.3050847	104.371585	104.651163	102.272727	103.333333	101.041667	102.247191	101.630435	101.530612	97.3958333	104.188482	94.08867	97.9274611	102.072539	104.210526	100	101.111111	104.624277	103.174603	103.333333	97.0873786	102.150538	96.969697	98.9847716	101.06383	99.4652406
6	101.694915	106.557377	105.232558	103.977273	101.666667	100.520833	103.370787	102.717391	98.9795918	99.4791667	104.712042	93.5960591	101.554404	98.9637306	99.4736842	97.1910112	98.3333333	101.734104	98.9417989	101.111111	91.7475728	101.612903	95.1515152	97.4619289	100	93.5828877
7	101.694915	103.825137	105.232558	105.681818	102.777778	101.5625	104.494382	103.804348	100.510204	98.9583333	104.188482	94.5812808	100	97.4093264	94.2105263	95.505618	97.7777778	100	94.7089947	93.3333333	83.9805825	96.7741935	94.5454545	102.538071	98.9361702	88.7700535
