# Supplementary material for: Adipocyte autophagy limits gut inflammation by controlling oxylipin and IL‐10
Source: EMBO J. 2023 Feb 16;42(6):e112202. doi: 10.15252/embj.2022112202 (PMC10015370; doi:10.15252/embj.2022112202)
Supplement: Supplementary file 5 — Source Data for Figure 1 [file EMBJ-42-e112202-s008.zip › Figure 1/1E/1E Lipolysis gWAT.csv]

pHSL(S660)/tHSL	pHSL(S660)/tHSL			ATGL/ACTIN	ATGL/ACTIN
Water	DSS			Water	DSS
1.31859474	3.52330727			0.93001842	3.68692449
0.68140526	2.423447			1.06998158	1.65238575
1				1
0.61249877	1.75902545			0.91610051	1.51940234
1.47519254	2.91586078			1.00739678	1.99188823
0.91230869	2.77657413			1.07650271	2.43944101
