# Supplementary material for: Adipocyte autophagy limits gut inflammation by controlling oxylipin and IL‐10
Source: EMBO J. 2023 Feb 16;42(6):e112202. doi: 10.15252/embj.2022112202 (PMC10015370; doi:10.15252/embj.2022112202)
Supplement: Supplementary file 5 — Source Data for Figure 1 [file EMBJ-42-e112202-s008.zip › Figure 1/1D/1D FFA concentration Serum.csv]

Water	DSS
549.0769314	250.0676737
272.5786368	316.6910292
549.5316983	257.3439446
144.5617454
262.3463808	318.05533
370.8082941	188.2193709
529.9767203	295.0895999
	115.2292783
297.8182015	156.3856857
267.3488171	137.2854745
356.7105192	146.3808132
199.3611607	163.88934
211.8672514	229.6031617
160.0238211	108.1803909
188.6741378	130.2365871
405.5979644	115.2292783
