# Supplementary material for: Adipocyte autophagy limits gut inflammation by controlling oxylipin and IL‐10
Source: EMBO J. 2023 Feb 16;42(6):e112202. doi: 10.15252/embj.2022112202 (PMC10015370; doi:10.15252/embj.2022112202)
Supplement: Supplementary file 5 — Source Data for Figure 1 [file EMBJ-42-e112202-s008.zip › Figure 1/1C/1C Adipose Tissue Weights.csv]

Tissue Type	Water	Water	Water	Water	Water	Water	Water	Water	DSS	DSS	DSS	DSS	DSS	DSS	DSS	DSS
mWAT	98.2	55.1	75.2	93.1	120.2	43.5	100.8	144.1	54.6	75.5	76.6	36.1	53.4	34.9	49.3	49.6
visWAT	244.1	241.5	215	322.2	311.1	200	382.2	333.2	207.6	247.6	258.2	164.5	269.9	144.6	128.8	163.5
