# Supplementary material for: Adipocyte autophagy limits gut inflammation by controlling oxylipin and IL‐10
Source: EMBO J. 2023 Feb 16;42(6):e112202. doi: 10.15252/embj.2022112202 (PMC10015370; doi:10.15252/embj.2022112202)
Supplement: Supplementary file 5 — Source Data for Figure 1 [file EMBJ-42-e112202-s008.zip › Figure 1/1J/1J - Autophagic Flux in CrF of CD patients.csv]

mWAT	CrF
0.41073112	1.27483709
-0.54011720	0.51500571
1.34723993	2.14882363
