# Supplementary material for: Adipocyte autophagy limits gut inflammation by controlling oxylipin and IL‐10
Source: EMBO J. 2023 Feb 16;42(6):e112202. doi: 10.15252/embj.2022112202 (PMC10015370; doi:10.15252/embj.2022112202)
Supplement: Supplementary file 6 — Source Data for Figure 2 [file EMBJ-42-e112202-s010.zip]

Archive with 52 entries (42 files):
- Figure 2/
- __MACOSX/._Figure 2
- Figure 2/.DS_Store
- __MACOSX/Figure 2/._.DS_Store
- Figure 2/2G/
- __MACOSX/Figure 2/._2G
- Figure 2/2I/
- __MACOSX/Figure 2/._2I
- Figure 2/2H/
- __MACOSX/Figure 2/._2H
- Figure 2/2F/
- __MACOSX/Figure 2/._2F
- Figure 2/2C/
- __MACOSX/Figure 2/._2C
- Figure 2/2J/
- __MACOSX/Figure 2/._2J
- Figure 2/2K/
- __MACOSX/Figure 2/._2K
- Figure 2/2E/
- __MACOSX/Figure 2/._2E
- Figure 2/2B/
- __MACOSX/Figure 2/._2B
- Figure 2/2G/2G Colitis Score - WT vs  KO (Steady State + DSS 7days).csv
- __MACOSX/Figure 2/2G/._2G Colitis Score - WT vs  KO (Steady State + DSS 7days).csv
- Figure 2/2I/2I LP - CD45 (x10^6).csv
- __MACOSX/Figure 2/2I/._2I LP - CD45 (x10^6).csv
- Figure 2/2H/2H Fold Change log2(Y).csv
- __MACOSX/Figure 2/2H/._2H Fold Change log2(Y).csv
- Figure 2/2F/2F Colon length (cm) - WT vs  KO (Steady State + DSS 7days).csv
- __MACOSX/Figure 2/2F/._2F Colon length (cm) - WT vs  KO (Steady State + DSS 7days).csv
- Figure 2/2C/2C WB LC3.csv
- __MACOSX/Figure 2/2C/._2C WB LC3.csv
- Figure 2/2C/iWAT 0mg TAM Actin.tif
- __MACOSX/Figure 2/2C/._iWAT 0mg TAM Actin.tif
- Figure 2/2C/.DS_Store
- __MACOSX/Figure 2/2C/._.DS_Store
- Figure 2/2C/iWAT 0mg TAM LC3.tif
- __MACOSX/Figure 2/2C/._iWAT 0mg TAM LC3.tif
- Figure 2/2C/iWAT 4mg TAM LC3.tif
- __MACOSX/Figure 2/2C/._iWAT 4mg TAM LC3.tif
- Figure 2/2C/iWAT 4mg TAM Actin.tif
- __MACOSX/Figure 2/2C/._iWAT 4mg TAM Actin.tif
- Figure 2/2J/.DS_Store
- __MACOSX/Figure 2/2J/._.DS_Store
- Figure 2/2J/2J LP - Myeloid Composition (% of CD11b).csv
- __MACOSX/Figure 2/2J/._2J LP - Myeloid Composition (% of CD11b).csv
- Figure 2/2K/2K LP - Monocyte (#).csv
- __MACOSX/Figure 2/2K/._2K LP - Monocyte (#).csv
- Figure 2/2E/2E Body Weight Development.csv
- __MACOSX/Figure 2/2E/._2E Body Weight Development.csv
- Figure 2/2B/2B Log2 FC Atg7 adipocytes.csv
- __MACOSX/Figure 2/2B/._2B Log2 FC Atg7 adipocytes.csv
