# Supplementary material for: Adipocyte autophagy limits gut inflammation by controlling oxylipin and IL‐10
Source: EMBO J. 2023 Feb 16;42(6):e112202. doi: 10.15252/embj.2022112202 (PMC10015370; doi:10.15252/embj.2022112202)
Supplement: Supplementary file 6 — Source Data for Figure 2 [file EMBJ-42-e112202-s010.zip › Figure 2/2G/2G Colitis Score - WT vs KO (Steady State + DSS 7days).csv]

Steady State	Steady State	DSS Day 7	DSS Day 7
WT	Atg7Ad	WT	Atg7Ad
0	14	2	77
0	0	0	43
0	0	12	57
5	7	22	67
0	5	5	87
0	0	36	2
0	0	31	39
0	5	0	22
19	5	15	29
		7	0
		27	18
		61	105
		40	92
		37	68
		36	29
		63	45
		43	44
		62	35
			62
			49
			61
			65
