# Supplementary material for: Adipocyte autophagy limits gut inflammation by controlling oxylipin and IL‐10
Source: EMBO J. 2023 Feb 16;42(6):e112202. doi: 10.15252/embj.2022112202 (PMC10015370; doi:10.15252/embj.2022112202)
Supplement: Supplementary file 6 — Source Data for Figure 2 [file EMBJ-42-e112202-s010.zip › Figure 2/2I/2I LP - CD45 (x10^6).csv]

Steady State	Steady State	DSS Day 7	DSS Day 7
WT	Atg7Ad	WT	Atg7Ad
3.10389	1.98522	6.468	11.5872
3.0498	2.3943	7.597	11.8746
3.346	1.6497	8.349	12.5452
1.6644	1.0692	3.8564	8.69
1.8532	4.9599	5.4912	4.2588
1.82	2.3735	3.3074	3.7352
1.8262	1.696	2.4128	3.978
1.3125		3.2292	3.6036
2.496	2.4128	0.8064	4.64
0.58049815	0.57731383	2.0768	2.0244
0.46986895	0.27624246	3.0912	2.0405
0.3622903	0.62515541	3.976	2.7
0.58165199	0.5544589	2.612	3.9962
0.3530225	0.45222189	3.355	5.2244
		4.9104	8.767
		7.052	5.9826
		3.2338	4.802
		6.0162	3.9204
			4.8322
			3.5568
			3.789
			3.345
