# Supplementary material for: Adipocyte autophagy limits gut inflammation by controlling oxylipin and IL‐10
Source: EMBO J. 2023 Feb 16;42(6):e112202. doi: 10.15252/embj.2022112202 (PMC10015370; doi:10.15252/embj.2022112202)
Supplement: Supplementary file 6 — Source Data for Figure 2 [file EMBJ-42-e112202-s010.zip › Figure 2/2H/2H Fold Change log2(Y).csv]

Genes (log2)	WT	WT	WT	WT	WT	WT	WT	WT	WT	WT	WT	WT	WT	WT	WT	WT	WT	WT	Atg7Ad	Atg7Ad	Atg7Ad	Atg7Ad	Atg7Ad	Atg7Ad	Atg7Ad	Atg7Ad	Atg7Ad	Atg7Ad	Atg7Ad	Atg7Ad	Atg7Ad	Atg7Ad	Atg7Ad	Atg7Ad	Atg7Ad	Atg7Ad	Atg7Ad	Atg7Ad	Atg7Ad	Atg7Ad
Il1a	1.856020209	-0.787096729	1.070634119	2.172770538	-0.377114973	3.403629373	-0.727770607	1.101585893	1.056898945	-0.241724679	3.064574703	2.261600153	2.889645484	3.33986163	2.710641722	3.874069918	2.267048154	3.461856913	5.527811106	3.587574947	3.572910096	4.864760275	6.748446098	0.935854476	5.964828669	1.554987015	3.655741372	2.639890375	1.754942212	1.849806418	3.088334799	1.760067785	3.683014297	3.747925189	4.000594646	2.227008195	2.867710805	1.236674859	3.933997925	1.25916668
Il33	1.537315566	-0.403126745	0.83796308	1.548758026	-0.34113698	1.975891304	1.109658971	1.662806757	1.243518571	0.820995906	2.343186699	3.672136514	2.378044114	3.243255427	3.616329405	2.11934513	1.755831182	3.103789706	4.048605323	1.90075845	2.248820709	3.87015011	3.165205562	2.223003864	4.544404328	3.479620768	2.927137497	1.29851842	2.051130088	2.592024534	3.392453511	2.303733672	3.406103647	4.376120081	3.276117121	2.616456075	1.192533976	2.553580486	1.902242296	2.572228338
Tnfa	2.169359883	0.326579064	1.631398399	3.337244588	3.630324015	3.880927923	2.179657274	2.387706577	3.191157502	1.369306395	2.112115725	2.285499686	2.201135151	2.929888734	3.498494318	3.566670743	2.073442235	3.961494406	3.567930139	3.793709766	3.49624203	4.846209026		2.665865515	3.89087435	3.370662733	4.195214222	4.099968417	3.529645602	2.788739162	3.041935658	2.232277323	2.99662936	4.668162097	4.091646305	3.139233234	2.957941321	1.884642016	3.711784848	3.018434592
Ptx3	4.64725269	0.535906355	4.475274886	0.946759422	-0.113916679	2.367630663	0.559396061	2.139637383	4.79337248	0.621459289	2.149295673		5.022693577	4.476622732	4.657578655	2.079878404	3.22617585	2.584221515	5.117030178	4.813975287	5.594206514	7.383090196	4.617110904	0.735929748	3.778897057	3.970578642	4.619681692	1.047116581	2.249336578	5.341412977	5.234376467	4.779730616	5.65602977	4.985355603	4.60103641	3.80759136	2.230101139	4.670344302	2.408835447	2.841629145
Ifng	0.843278744	-0.715428065	2.94016726	2.795257026	1.245239076	2.712817679	-0.303846537	0.367624477	4.282155056	-0.977971272	1.018436	6.391305735	5.146521132	3.535167212	4.204698761	4.509487523	3.604269479	5.960030341	6.133811007	6.41424413	6.218854391	7.036040109	7.541309205	1.360162909	3.124504494	3.025109936	5.712715012	4.343665139	2.242548791	5.668562147	7.545905559	3.593663887	4.042532542	7.537563969	5.918470306	4.136616428	4.6772658	3.982757268	5.51744017	3.163507132
Cxcl9	2.436426312	0.327522497	4.365672327	4.128173842	2.818067281	4.656683726	0.050782512	1.05264348	3.674833356	0.33348412	1.652704566	7.271605189	5.815564952	4.218391797	5.734991188	5.435228951	4.046852859	5.636125269	6.71897358	7.729398698	6.689232952	7.74663031	6.030299353	2.27271151	4.336885766	4.185006839	5.750925293	3.791393951	2.456246927	6.052476757	7.675779828	4.853386793	5.756255874	8.299031857	6.634235957	5.183506988	5.087418927	5.824434277	5.239463625	4.47568279
