# Supplementary material for: Adipocyte autophagy limits gut inflammation by controlling oxylipin and IL‐10
Source: EMBO J. 2023 Feb 16;42(6):e112202. doi: 10.15252/embj.2022112202 (PMC10015370; doi:10.15252/embj.2022112202)
Supplement: Supplementary file 6 — Source Data for Figure 2 [file EMBJ-42-e112202-s010.zip › Figure 2/2F/2F Colon length (cm) - WT vs KO (Steady State + DSS 7days).csv]

Steady State	Steady State	DSS Day 7	DSS Day 7
WT	Atg7Ad	WT	Atg7Ad
9.3	8.9	7.4	6.3
9.1	8.4	8.8	7.5
8.9	8.7	7.7	6.8
9.6	9	7.3	6.5
9.5	7.3	7.3	6.3
8.1	7.9	6.5	5.7
7.7	9	6.3	6.4
8.7	8.4	6.1	6.4
6.8	8.7	6.8	7.2
8.8	8.4	5.7	7
8.1	8.9	6.7	6.5
8.8	10.1	6.4	5.9
10.2	9.5	6.3	5.4
9.9	10.3	7	6.8
		8	6.9
		7.5	7.2
		8.2	6.8
		7.2	6.3
			7
			7.3
			7
			6.6
