# Supplementary material for: Adipocyte autophagy limits gut inflammation by controlling oxylipin and IL‐10
Source: EMBO J. 2023 Feb 16;42(6):e112202. doi: 10.15252/embj.2022112202 (PMC10015370; doi:10.15252/embj.2022112202)
Supplement: Supplementary file 6 — Source Data for Figure 2 [file EMBJ-42-e112202-s010.zip › Figure 2/2C/2C WB LC3.csv]

Treatment	WT	WT	WT	Atg7Ad	Atg7Ad	Atg7Ad
-TAM	1.01777232	0.92949071	0.90215275	1.12062164	1.10031052	1.02336824
+TAM	0.82867729	0.96711808	1.07290297	0.53530333	0.49976121	0.71891831
