# Supplementary material for: Adipocyte autophagy limits gut inflammation by controlling oxylipin and IL‐10
Source: EMBO J. 2023 Feb 16;42(6):e112202. doi: 10.15252/embj.2022112202 (PMC10015370; doi:10.15252/embj.2022112202)
Supplement: Supplementary file 6 — Source Data for Figure 2 [file EMBJ-42-e112202-s010.zip › Figure 2/2J/2J LP - Myeloid Composition (% of CD11b).csv]

	WT	WT	WT	WT	WT	WT	WT	WT	WT	WT	WT	WT	WT	WT	WT	WT	WT	WT	WT	Atg7Ad	Atg7Ad	Atg7Ad	Atg7Ad	Atg7Ad	Atg7Ad	Atg7Ad	Atg7Ad	Atg7Ad	Atg7Ad	Atg7Ad	Atg7Ad	Atg7Ad	Atg7Ad	Atg7Ad	Atg7Ad	Atg7Ad	Atg7Ad	Atg7Ad	Atg7Ad	Atg7Ad	Atg7Ad	Atg7Ad	Atg7Ad	Atg7Ad
Dendritic Cells	7.5	7.19	8.02	7.23	15.2	12.2	11.9	11	12.1	9.17	12.6	10.7	9.19	9.79	9.77	9.67	11.9	11.6	9.26	9.09	9.16	7.61	10.5	10.4	7.54	8.39	8.98	12.4	10.3	12.1	12.4	10.3	8.88	11.3	10.1	12.7	9.82	9.46	8.66	8.96	9.12	10.6	8.81	11.3
Macrophages	24.2	27.7	26.8	24	38.2	17.9	16.7	13.2	28.5	8.83	21.8	15.7	8.27	13.6	15.1	12.6	9.37	17.7	7.02	14.2	12.8	15.6	26.7	30.9	26.3	5.86	8.22	19.4	17.2	13.3	10.3	24.8	19.5	7.42	7.12	11.8	10.9	8.92	13.9	14.3	13.5	9.17	4.39	16.2
Monocytes	23.9	16.4	21.7	13.9	11.9	18.3	25.8	27	13.2	34.3	29	19.2	31.2	27.2	30.1	36	45.1	28.2	35.5	38.3	40.9	33	15.4	14	17.8	42.1	37.9	24	22.6	23.8	32.8	19.8	27.6	34.3	31.7	35	50.5	48	43.8	39	38.1	32.8	36.4	30
Neutrophils	19.8	19.5	14.8	29.3	4.46	16.2	16.8	20.9	9.84	21.1	14.3	19.9	19.1	12.4	12.9	17.4	12.7	7.88	19	13.5	11.6	16.3	10.9	16.1	20.8	19.3	21.8	13.1	16.6	18.7	20.1	15	19.6	13.4	21.6	13.9	9.91	13	10	12.7	9.79	13.5	23.6	12.2
Eosinophils	19.8	19.5	14.8	29.3	4.46	25.8	21	20	23.5	20.1	13.7	23	24.7	29	23.7	16.3	14.3	24.9	22	13.5	11.6	16.3	10.9	16.1	20.8	16.6	14.5	23.6	23.3	22.8	15.5	20.5	17.4	25.3	22.5	18	10.2	14.1	17.7	17.1	21.8	25.7	19.5	21.9
