# Supplementary material for: Adipocyte autophagy limits gut inflammation by controlling oxylipin and IL‐10
Source: EMBO J. 2023 Feb 16;42(6):e112202. doi: 10.15252/embj.2022112202 (PMC10015370; doi:10.15252/embj.2022112202)
Supplement: Supplementary file 6 — Source Data for Figure 2 [file EMBJ-42-e112202-s010.zip › Figure 2/2K/2K LP - Monocyte (#).csv]

Monocytes	WT	WT	WT	WT	WT	WT	WT	WT	WT	WT	WT	WT	WT	WT	WT	WT	WT	WT	Atg7Ad	Atg7Ad	Atg7Ad	Atg7Ad	Atg7Ad	Atg7Ad	Atg7Ad	Atg7Ad	Atg7Ad	Atg7Ad	Atg7Ad	Atg7Ad	Atg7Ad	Atg7Ad	Atg7Ad	Atg7Ad	Atg7Ad	Atg7Ad	Atg7Ad	Atg7Ad	Atg7Ad	Atg7Ad	Atg7Ad	Atg7Ad	Atg7Ad
Infiltrating (MHCII-)	0.4125	0.34364	0.44022	0.14628	0.11716	0.1023	0.18744	0.17066	0.04576	0.29744	0.07524	0.14112	0.30856	0.1272	0.1375	0.48096	0.1265	0.43734	1.03802	1.19556	1.04912	0.17136	0.24048	0.32382	0.847	0.3588	0.10672	0.129	0.16068	0.18624	0.10206	0.1379	0.1242	0.20822	0.32708	1.221	0.8814	0.546	0.30672	0.37814	0.14924	0.29475	0.124
Inflammatory (MHCII+)	0.5038	0.4189	0.59478	0.20424	0.21808	0.33232	0.79904	0.4646	0.10192	0.43264	0.29656	0.2156	0.3808	0.2144	0.283	0.69048	0.31832	0.53058	1.562	1.8144	1.10758	0.30688	0.2736	0.44478	1.65	0.546	0.48546	0.3168	0.40508	0.54848	0.11676	0.21315	0.26496	0.34452	0.55426	0.7942	1.1388	0.952	0.648	0.69116	0.48412	0.35235	0.3095
