# Supplementary material for: Adipocyte autophagy limits gut inflammation by controlling oxylipin and IL‐10
Source: EMBO J. 2023 Feb 16;42(6):e112202. doi: 10.15252/embj.2022112202 (PMC10015370; doi:10.15252/embj.2022112202)
Supplement: Supplementary file 6 — Source Data for Figure 2 [file EMBJ-42-e112202-s010.zip › Figure 2/2E/2E Body Weight Development.csv]

Days Post-DSS	WT	WT	WT	WT	WT	WT	WT	WT	WT	WT	WT	WT	WT	WT	WT	WT	WT	WT	WT	WT	WT	WT	WT	WT	WT	Atg7Ad	Atg7Ad	Atg7Ad	Atg7Ad	Atg7Ad	Atg7Ad	Atg7Ad	Atg7Ad	Atg7Ad	Atg7Ad	Atg7Ad	Atg7Ad	Atg7Ad	Atg7Ad	Atg7Ad	Atg7Ad	Atg7Ad	Atg7Ad	Atg7Ad	Atg7Ad	Atg7Ad	Atg7Ad	Atg7Ad	Atg7Ad
0	100	100	100	100	100	100	100	100	100	100	100	100	100	100	100	100	100	100	100	100	100	100	100	100	100	100	100	100	100	100	100	100	100	100	100	100	100	100	100	100	100	100	100	100	100	100	100	100	100
1	99.6212121	101.204819	99.0243902	99.0338164	100	97.3684211	98.3695652	101.826484	98.4615385	99.5575221	103.271028	99.0990991	99.1111111	101.327434	100.458716	99.2882562	97.4603175	98.7987988	100	98.6547085	99.5780591	98.7654321	100	97.8448276	99.6212121	98.5611511	100.374532	100	99.5918367	100	99.0147783	98.9417989	99.378882	100.537634	100.5	99.4974874	100.483092	101.492537	100	103.940887	99.1304348	100	100	100	101.623377	98.6784141	101.522843	98.7341772	101.777778
2	100	101.606426	99.0243902	98.5507246	100.956938	96.3157895	99.4565217	99.086758	98.974359	99.5575221	100	98.6486486	99.1111111	101.769912	103.211009	100.711744	98.4126984	100.3003	103.191489	96.4125561	97.0464135	97.5308642	97.9338843	96.5517241	97.3484848	97.1223022	100.374532	100.434783	101.632653	98.5365854	100	98.4126984	99.378882	97.8494624	100	98.4924623	100	100.995025	101.485149	100	100.434783	99.1489362	101.685393	101.273885	103.571429	97.7973568	100.507614	97.0464135	100.888889
3	100	102.008032	100	99.5169082	100.478469	96.8421053	98.3695652	97.260274	98.974359	99.5575221	100.46729	100	99.1111111	101.327434	101.376147	98.5765125	97.1428571	99.0990991	102.12766	98.6547085	97.4683544	97.1193416	97.9338843	95.2586207	97.7272727	96.7625899	100.374532	101.73913	101.22449	100.487805	100.985222	98.9417989	100	98.3870968	99	98.9949749	100.483092	100.497512	100.990099	98.5221675	97.3913043	98.7234043	100	99.6815287	101.948052	96.0352423	99.4923858	95.7805907	100
4	100.757576	101.204819	100.487805	99.0338164	97.6076555	97.8947368	99.4565217	96.803653	97.9487179	99.1150442	99.0654206	99.5495495	100	101.327434	101.376147	100.355872	99.6825397	101.201201	101.41844	96.4125561	97.0464135	100	98.7603306	98.7068966	97.3484848	96.7625899	101.498127	101.73913	101.22449	101.463415	100.492611	100	100.621118	98.9247312	99.5	99.4974874	99.0338164	99.5024876	100.49505	99.0147783	97.3913043	98.7234043	100.561798	101.273885	103.246753	96.4757709	100	95.7805907	99.5555556
5	98.4848485	100.803213	98.0487805	97.1014493	95.6937799	95.7894737	97.826087	97.716895	96.4102564	98.6725664	99.5327103	98.6486486	99.5555556	100	99.5412844	99.6441281	98.0952381	100.3003	102.12766	96.4125561	96.6244726	98.7654321	97.5206612	96.5517241	96.2121212	88.4892086	102.247191	102.173913	97.9591837	97.5609756	97.044335	98.9417989	98.136646	96.2365591	96.5	98.9949749	98.0676329	100.497512	99.5049505	98.0295567	96.5217391	96.5957447	98.8764045	100.318471	101.948052	97.3568282	100	93.6708861	98.2222222
6	97.7272727	93.1726908	94.1463415	95.6521739	91.8660287	91.5789474	95.1086957	95.890411	95.8974359	98.6725664	98.1308411	99.0990991	99.1111111	98.2300885	99.5412844	99.2882562	97.4603175	97.8978979	99.2907801	95.9641256	95.3586498	97.9423868	96.2809917	96.1206897	94.6969697	80.2158273	98.1273408	94.7826087	93.877551	95.1219512	94.5812808	96.8253968	91.9254658	96.2365591	93	93.9698492	97.1014493	98.5074627	97.029703	99.0147783	91.7391304	94.893617	92.6966292	99.3630573	99.025974	94.2731278	101.522843	95.3586498	96.4444444
7	95.4545455	87.1485944	88.2926829	91.3043478	88.9952153	87.3684211	90.2173913	99.086758	95.8974359	98.2300885	96.728972	99.5495495	96.4444444	100.442478	100	100.711744	98.0952381	99.3993994	101.77305	96.4125561	96.2025316	100	94.6280992	95.6896552	92.0454545	74.1007194	95.1310861	93.0434783	89.7959184	90.7317073	92.1182266	93.1216931	91.3043478	90.8602151	90	90.9547739	98.0676329	100	95.5445545	100	87.3913043	92.3404255	91.011236	99.3630573	98.7012987	96.4757709	102.030457	94.092827	98.6666667
[truncated: 1 more columns]
