# Supplementary material for: Adipocyte autophagy limits gut inflammation by controlling oxylipin and IL‐10
Source: EMBO J. 2023 Feb 16;42(6):e112202. doi: 10.15252/embj.2022112202 (PMC10015370; doi:10.15252/embj.2022112202)
Supplement: Supplementary file 6 — Source Data for Figure 2 [file EMBJ-42-e112202-s010.zip › Figure 2/2B/2B Log2 FC Atg7 adipocytes.csv]

Treatment	WT	WT	WT	WT	WT	WT	WT	Atg7Ad	Atg7Ad	Atg7Ad	Atg7Ad	Atg7Ad	Atg7Ad	Atg7Ad	Atg7Ad	Atg7Ad	Atg7Ad	Atg7Ad
-TAM	0.369	-0.369	0.283	0.199	0.371	-0.225	-0.627	0.926	-0.472	0.984	0.721
+TAM	0.741	0.914	0.08	-0.235	0.282	1.553	-0.353	-2.633	-3.299	-1.604	-1.735	-1.445	-2.171	-1.277	-1.748	-1.916	-2.91	-2.518
