# Supplementary material for: Adipocyte autophagy limits gut inflammation by controlling oxylipin and IL‐10
Source: EMBO J. 2023 Feb 16;42(6):e112202. doi: 10.15252/embj.2022112202 (PMC10015370; doi:10.15252/embj.2022112202)
Supplement: Supplementary file 7 — Source Data for Figure 3 [file EMBJ-42-e112202-s011.zip]

Archive with 30 entries (24 files):
- Figure 3/
- __MACOSX/._Figure 3
- Figure 3/3E/
- __MACOSX/Figure 3/._3E
- Figure 3/3B/
- __MACOSX/Figure 3/._3B
- Figure 3/3C/
- __MACOSX/Figure 3/._3C
- Figure 3/3D/
- __MACOSX/Figure 3/._3D
- Figure 3/.DS_Store
- __MACOSX/Figure 3/._.DS_Store
- Figure 3/3A/
- __MACOSX/Figure 3/._3A
- Figure 3/3E/3E - Serum FFA Conc  (┬╡g:100┬╡L).csv
- __MACOSX/Figure 3/3E/._3E - Serum FFA Conc  (┬╡g:100┬╡L).csv
- Figure 3/3B/3B - Lipolysis TNF.csv
- __MACOSX/Figure 3/3B/._3B - Lipolysis TNF.csv
- Figure 3/3C/gWAT Atg7Ad pHSL-S660.tif
- __MACOSX/Figure 3/3C/._gWAT Atg7Ad pHSL-S660.tif
- Figure 3/3C/.DS_Store
- __MACOSX/Figure 3/3C/._.DS_Store
- Figure 3/3C/gWAT Atg7Ad tHSL.tif
- __MACOSX/Figure 3/3C/._gWAT Atg7Ad tHSL.tif
- Figure 3/3C/3C Lipolysis DSS HSL.csv
- __MACOSX/Figure 3/3C/._3C Lipolysis DSS HSL.csv
- Figure 3/3D/2D - FFA (┬╡M) serum - Steady State + DSS Day7.csv
- __MACOSX/Figure 3/3D/._2D - FFA (┬╡M) serum - Steady State + DSS Day7.csv
- Figure 3/3A/3A - Lipolysis Iso.csv
- __MACOSX/Figure 3/3A/._3A - Lipolysis Iso.csv
