# Supplementary material for: Adipocyte autophagy limits gut inflammation by controlling oxylipin and IL‐10
Source: EMBO J. 2023 Feb 16;42(6):e112202. doi: 10.15252/embj.2022112202 (PMC10015370; doi:10.15252/embj.2022112202)
Supplement: Supplementary file 7 — Source Data for Figure 3 [file EMBJ-42-e112202-s011.zip › Figure 3/3E/3E - Serum FFA Conc (┬╡g:100┬╡L).csv]

Fatty Acid	WT + Water	WT + Water	WT + Water	WT + Water	WT + Water	WT + Water	WT + Water	WT + Water	WT + Water	WT + Water	WT + Water	WT + Water	WT + Water	WT + Water	Atg7Ad + Water	Atg7Ad + Water	Atg7Ad + Water	Atg7Ad + Water	Atg7Ad + Water	Atg7Ad + Water	Atg7Ad + Water	Atg7Ad + Water	Atg7Ad + Water	Atg7Ad + Water	Atg7Ad + Water	Atg7Ad + Water	Atg7Ad + Water	Atg7Ad + Water	WT + DSS	WT + DSS	WT + DSS	WT + DSS	WT + DSS	WT + DSS	WT + DSS	WT + DSS	WT + DSS	WT + DSS	WT + DSS	WT + DSS	WT + DSS	Atg7Ad + DSS	Atg7Ad + DSS	Atg7Ad + DSS	Atg7Ad + DSS	Atg7Ad + DSS	Atg7Ad + DSS	Atg7Ad + DSS	Atg7Ad + DSS
Myristic acid (C14:0)	0.11057762	0.12889547	0.06879679	0	0.06071978	0.04388014	0.3469781	0.05267977	0.28497857	0.26146286	0.11834286	0.11353857	0.05616	0.13055714	0.04305294	0.05935314	0.17162166	0	0.16188104	0.09063665	0.07683522	0	0.09729286	0.15924857	0.14626857	0.02496571	0.13152857	0.10070571	0.0580723	0.12664651	0.07452168	0.19784962	0.19094244	0.10661547	0.15339358	0.02944286	0.01602857	0.09673714	0.06197286	0.32731429	0.12420571	0	0.06994541	0	0.09611068	0.07127112	0.06615893	0.0566533	0.14356714
Palmitic acid (C16:0)	6.63720355	4.39773571	3.99211027	2.61087917	2.93288398	2.73892532	3.89308817	3.28938679	2.36256429	4.15950857	3.21892571	3.15994429	2.61963	4.06667857	3.59195173	3.41866467	5.35061939	3.32516281	3.17156278	2.76892527	2.89526381	2.99997273	4.79488571	2.13618286	2.67374857	1.56035714	4.03208143	2.86415714	3.59777347	5.17893516	4.42186335	4.85168177	5.49185564	3.99913048	4.42845713	1.34259429	2.07302857	1.97578286	2.09573	3.11766857	2.95270857	3.70584552	4.43119345	1.93966055	2.44512181	3.58808611	3.39773784	2.78666449	2.47989
Palmitoleic acid (C16:1n7)	0.37404821	0.41154299	0.69055421	0.34948477	0.31885578	0.3692429	0.32802253	0.04683077	0.1404	0.1476	0.14699429	0.15563714	0.1287	0.25582143	0.37228806	0.33763648	0.40750203	0.30020433	0.41126955	0.35730819	0.41755047	0.17678411	0.16337857	0.11018714	0.11865143	0.13804571	0.20898429	0.14726857	0.44318334	0.06219851	0.34545427	0.29380741	0.46241806	0.33751687	0.38840329	0.10992	0.12021429	0.12825	0.15798714	0.13706286	0.1976	0.2930463	0.43485307	0.30371125	0.32903287	0.53707561	0.36736734	0.40206089	0.17661857
C16:1n9	0.70832727	0.47628968	0.19966586	0.18750618	0.21262914	0.20723184	0.76795386	0.28803439	0.21812143	0.49762286	0.35502857	0.31255	0.35685	1.23676429	0.26979465	0.276632	0.63562046	0.2782119	0.20555706	0.28665059	0.36044321	0	0.37081429	0.23565571	0.57586857	0.18430571	0.23967429	0.21765429	0.60114555	0.5055363	0.35349092	0.53912936	0.20252272	0.36310674	0.58819508	0.09094571	0.25912857	0.16929	0.19115571	0.18104571	0.10444571	0.57850705	0.48039492	0.09032656	0.13568914	0.42477231	0.57155481	0.1221839	0.32018571
Stearic acid (C18:0)	4.72707212	5.15026658	7.15710729	4.07294112	3.3883043	4.55641919	2.09464078	3.59647885	2.59489286	3.83900571	2.65337143	2.88821714	2.32479	2.33062143	4.30318181	3.6815778	3.61607951	3.80192174	4.64784326	2.98126355	2.61580907	4.01173301	5.97341429	1.56353143	1.94649714	1.60882	5.39559429	3.85822	5.58487419	5.57634578	5.23685292	5.77647557	7.67867798	4.12955799	4.20222395	2.25663143	2.85308571	1.96992	3.10475286	3.01742857	3.34226286	3.38027727	4.90139158	3.73370755	3.17956806	4.38241568	3.49093141	4.27619436	2.99425286
Oleic acid (C18:1n9)	3.17179139	2.3142246	2.34917749	3.17628475	1.58403435	1.43247269	1.74999412	2.80694081	0.96775714	1.98205714	2.33571429	2.41620286	2.16684	4.13372143	2.15019197	1.45439011	3.35344589	3.10677647	1.05024502	1.09762932	1.73012742	0.88245951	2.71318571	1.42117286	2.00275429	1.28206286	1.76394429	1.26694286	3.36340034	3.55112629	2.23565047	2.52703318	2.16260422	2.07213272	4.6776658	0.93693714	2.95326429	1.11247714	0.8554	0.94307429	2.12561143	4.57513191	3.67663086	1.73089185	0.58463883	3.00890791	2.42005591	1.55610961	1.28074286
Linoleic acid (C18:2n6)	2.87631149	2.806402	3.08464789	3.17013078	1.50704642	1.53900192	2.19631155	2.69065796	0.91594286	2.05093714	2.31453714	2.19167714	2.46285	3.91847857	2.72238502	1.79323335	3.20501462	2.69153482	1.42537694	1.31301318	2.22184316	1.28643311	2.73521429	1.48712429	1.74806286	1.41717143	1.59880286	1.36873143	3.25086789	3.98820298	3.58568624	2.07705917	2.30373559	3.47510389	4.40363688	0.79692	3.23376429	0.93805714	1.02997143	1.50666857	3.88425143	5.51591428	5.38791603	2.33348854	0.80226129	4.09474438	3.58801311	2.18567143	1.59886286
α-Linolenic acid (C18:3n3)	1.32329405	1.65872836	1.80880373	1.53416217	1.06486046	1.20554377	1.11898663	1.13687591	0.71787857	0.81812571	0.84459429	0.94402857	0.91611	1.16442857	1.26555102	1.14809742	1.2683461	1.42474022	1.09213359	1.22249836	1.27549431	1.32515029	0.85177143	0.6756	0.80294286	0.81065143	0.75994286	0.73742571	1.57163371	1.36424316	1.37268452	1.19771145	1.53578847	1.35496997	1.46165527	0.78187143	1.07792143	0.74238429	0.87373	0.68122286	0.92448571	1.43018102	1.71638357	1.39581284	1.35322889	1.76902234	1.6039743	1.68612167	0.91924286
Eicosenoic acid (C20:1n9)	0.14525438	0	0.13224846	0	0.06815037	0.05094428	0	0.07317065	0.0819	0.06185143	0.08595429	0.16584286	0.06786	0.0741	0.08924636	0.06402136	0.23648479	0	0.17307205	0.09185488	0.19223638	0	0.18173571	0.03619286	0.05932571	0.04258857	0.14468143	0.07255143	0.10551654	0.13766904	0	0.07897582	0.30341393	0.10747744	0.06903829	0.06477429	0.04407857	0.06082714	0.11958143	0.05318857	0.04375429	0.12642581	0.20405041	0.07249205	0.11536826	0.23477545	0.11020413	0.1459912	0.10431857
Arachidonic acid (C20:4n6)	0.23594743	0.21926751	0.60037697	0.30929402	0.11150279	0.13777643	0.1046104	0.24159097	0.07187143	0.17571429	0.23668571	0.24621286	0.42471	0.19230714	0.41482711	0.18139387	0.26810516	0.33649953	0.20493534	0	0.26343504	0	0.29738571	0.14638	0.1074	0.20339714	0.20752286	0.14726857	0.2999476	0.37394089	0.31744775	0.16697331	0.36729055	0.39828607	0.39349032	0.13347429	0.43677857	0.11872286	0.16933429	0.19332	0.23288571	0.66770263	0.58138899	0.37268885	0.11985775	0.56606574	0.42180113	0.28972272	0.21896571
Docosahexaenoic acid (C22:6n3)	0.09610877	0.25223878	0	0.14336473	0	0	0	0.12038877	0	0.06325714	0.08844571	0.10716	0.17433	0.13937857	0.1792921	0	0.35822642	0	0	0	0.2000979	0	0.11565	0.04825714	0.04602857	0.07049143	0.13299	0.04656286	0.17296654	0.20054239	0	0.09523413	0.14864004	0.05715968	0.15110162	0	0.20970714	0.01685571	0.06895571	0.04500571	0.18066286	0.45652794	0.34348294	0.16974259	0	0.3555528	0.22350661	0.45588959	0.09089143
[truncated: 4 more columns]
