# Supplementary material for: Adipocyte autophagy limits gut inflammation by controlling oxylipin and IL‐10
Source: EMBO J. 2023 Feb 16;42(6):e112202. doi: 10.15252/embj.2022112202 (PMC10015370; doi:10.15252/embj.2022112202)
Supplement: Supplementary file 7 — Source Data for Figure 3 [file EMBJ-42-e112202-s011.zip › Figure 3/3B/3B - Lipolysis TNF.csv]

FFA
	WT	WT	WT	WT	Atg7Ad	Atg7Ad	Atg7Ad	Atg7Ad
-TNF	7854.019	6469.3	4092.326	12152.12	8470.664	6011.445	2801.281	304.51
+TNF	49926.76	45532.92	26478.95	19532.8	28634.07	9538.583	12733.8	6192.421
Glycerol	WT	Atg7Ad
	6.369496	7.464749
	10.08098	10.62496
	12.06627	7.052208
	13.22921	8.407911
	15.01514	7.910677
	10.99807	7.363297
	10.65158	6.938298
