# Supplementary material for: Adipocyte autophagy limits gut inflammation by controlling oxylipin and IL‐10
Source: EMBO J. 2023 Feb 16;42(6):e112202. doi: 10.15252/embj.2022112202 (PMC10015370; doi:10.15252/embj.2022112202)
Supplement: Supplementary file 7 — Source Data for Figure 3 [file EMBJ-42-e112202-s011.zip › Figure 3/3C/3C Lipolysis DSS HSL.csv]

WT	Atg7Ad
1.973942	0.20730837
3.07357689	1.03510868
0.52374443	0.3338031
1.91195926	0.69082844
4.14358574	0.40629403
0.5523914	0.27942511
1.00640987	0.95778899
0.54760681	1.46506936
1.10890659	0.485739
1.21809894	1.25247801
2.28497634
