# Supplementary material for: Adipocyte autophagy limits gut inflammation by controlling oxylipin and IL‐10
Source: EMBO J. 2023 Feb 16;42(6):e112202. doi: 10.15252/embj.2022112202 (PMC10015370; doi:10.15252/embj.2022112202)
Supplement: Supplementary file 7 — Source Data for Figure 3 [file EMBJ-42-e112202-s011.zip › Figure 3/3D/2D - FFA (┬╡M) serum - Steady State + DSS Day7.csv]

Steady State	Steady State	DSS Day 7	DSS Day 7
WT	Atg7Ad	WT	Atg7Ad
262.1842	271.2366	247.9348	113.8534
384.2238	324.5451	190.5052	178.165
290.6824	282.9711	158.9427	145.4159
349.6906	301.4112	217.0842	155.8577
294.0352	314.8222	325.7732	135.2115
350.0259	407.3577	180.7754	176.9784
413.7279	336.2797	176.9784	194.5396
338.9619	218.9338	121.4474	146.3652
309.793	282.6359	400.7639	148.501
197.141	295.7115	232.5095	201.1843
189.4297	176.6893	314.3823	279.0227
264.8663	164.2842	258.3766	240.8155
369.1365	241.0619	315.8061	234.1707
	241.0619		264.3094
