# Supplementary material for: Adipocyte autophagy limits gut inflammation by controlling oxylipin and IL‐10
Source: EMBO J. 2023 Feb 16;42(6):e112202. doi: 10.15252/embj.2022112202 (PMC10015370; doi:10.15252/embj.2022112202)
Supplement: Supplementary file 7 — Source Data for Figure 3 [file EMBJ-42-e112202-s011.zip › Figure 3/3A/3A - Lipolysis Iso.csv]

FFA
Time point	WT -Iso	WT -Iso	WT -Iso	WT -Iso	WT -Iso	Atg7Ad -Iso	Atg7Ad -Iso	Atg7Ad -Iso	Atg7Ad -Iso	Atg7Ad -Iso	WT +Iso	WT +Iso	WT +Iso	WT +Iso	WT +Iso	Atg7Ad +Iso	Atg7Ad +Iso	Atg7Ad +Iso	Atg7Ad +Iso	Atg7Ad +Iso
0h	0	0	0	0	0	0	0	0	0	0	0	0	0	0	0	0	0	0	0	0
1h	5.145	4.352	2.651	3.336	2.999	2.981	3.616	2.221	2.931	2.145	10.639	23.798	19.889	31.129	28.031	16.786	14.864	22.701	20.365	22.708
2h	5.192	4.388	2.548	3.144	2.934	3.131	4.259	2.255	2.785	2.018	43.598	45.138	50.72	49.523	42.427	28.697	34.665	41.795	50.43	27.759
Glycerol
Time point	WT -Iso	WT -Iso	WT -Iso	WT -Iso	WT -Iso	Atg7Ad -Iso	Atg7Ad -Iso	WT -Iso	Atg7Ad -Iso	Atg7Ad -Iso	Atg7Ad -Iso	Atg7Ad -Iso	Atg7Ad -Iso	Atg7Ad -Iso	Atg7Ad -Iso	Atg7Ad -Iso	WT +Iso	WT +Iso	WT +Iso	WT +Iso	WT +Iso	WT +Iso	WT +Iso	WT +Iso	Atg7Ad +Iso	Atg7Ad +Iso	Atg7Ad +Iso	Atg7Ad +Iso	Atg7Ad +Iso	Atg7Ad +Iso	Atg7Ad +Iso
0h	0	0	0	0	0	0	0	0	0	0	0	0	0	0	0	0	0	0	0	0	0	0	0	0	0	0	0	0	0	0	0
1h	1.236646	0.57084	2.444509	2.72227	1.978954	1.3229	1.109635	1.075457	0.248214	0.657852	0.69519	2.379184	1.130516	1.07948	0.914695	0.77244	10.13324	8.885028	10.82456	9.228125	10.43459	10.33873	9.370655	6.615539	10.10721	9.774078	6.838839	6.629767	7.479115	6.443393	5.319108
2h	3.369069	2.011388	6.667887	7.582733	5.80542	2.304173	2.175541	2.860716	1.668551	2.555845	3.809913	2.734143	2.066373	1.88909	2.286738	2.026929	30.29063	25.06869	30.86333	25.77003	27.08405	26.63144	21.88121	22.03086	25.84557	28.3663	23.47241	24.0789	20.09797	18.89595	11.43001
