# Supplementary material for: Adipocyte autophagy limits gut inflammation by controlling oxylipin and IL‐10
Source: EMBO J. 2023 Feb 16;42(6):e112202. doi: 10.15252/embj.2022112202 (PMC10015370; doi:10.15252/embj.2022112202)
Supplement: Supplementary file 8 — Source Data for Figure 4 [file EMBJ-42-e112202-s001.zip]

Archive with 44 entries (33 files):
- Figure 4/
- __MACOSX/._Figure 4
- Figure 4/.DS_Store
- __MACOSX/Figure 4/._.DS_Store
- Figure 4/4E/
- __MACOSX/Figure 4/._4E
- Figure 4/4B/
- __MACOSX/Figure 4/._4B
- Figure 4/4K/
- __MACOSX/Figure 4/._4K
- Figure 4/4J/
- __MACOSX/Figure 4/._4J
- Figure 4/4C/
- __MACOSX/Figure 4/._4C
- Figure 4/4D/
- __MACOSX/Figure 4/._4D
- Figure 4/4F/
- __MACOSX/Figure 4/._4F
- Figure 4/4H/
- __MACOSX/Figure 4/._4H
- Figure 4/4I/
- __MACOSX/Figure 4/._4I
- Figure 4/4G/
- __MACOSX/Figure 4/._4G
- Figure 4/4E/4E mWAT visWAT weights.csv
- __MACOSX/Figure 4/4E/._4E mWAT visWAT weights.csv
- Figure 4/4B/4B Pnpla2 (Log2-FC).csv
- __MACOSX/Figure 4/4B/._4B Pnpla2 (Log2-FC).csv
- Figure 4/4K/4K - % of CD11b - ATGL-KO.csv
- __MACOSX/Figure 4/4K/._4K - % of CD11b - ATGL-KO.csv
- Figure 4/4J/4J - % of CD11b - ATGL-KO.csv
- __MACOSX/Figure 4/4J/._4J - % of CD11b - ATGL-KO.csv
- Figure 4/4C/4C - Lipolysis ATGL-KO Iso.csv
- __MACOSX/Figure 4/4C/._4C - Lipolysis ATGL-KO Iso.csv
- Figure 4/4D/4D - Body Weight Development (%) ATGL-KO.csv
- __MACOSX/Figure 4/4D/._4D - Body Weight Development (%) ATGL-KO.csv
- Figure 4/4F/4F Colon length.csv
- __MACOSX/Figure 4/4F/._4F Colon length.csv
- Figure 4/4H/4H Pro-inflammatory genes (Log2-FC) ATGL-KO.csv
- __MACOSX/Figure 4/4H/._4H Pro-inflammatory genes (Log2-FC) ATGL-KO.csv
- Figure 4/4I/4I - CD45 (#) ATGL-KO.csv
- __MACOSX/Figure 4/4I/._4I - CD45 (#) ATGL-KO.csv
- Figure 4/4G/4G Colon Score (AU).csv
- __MACOSX/Figure 4/4G/._4G Colon Score (AU).csv
