# Supplementary material for: Adipocyte autophagy limits gut inflammation by controlling oxylipin and IL‐10
Source: EMBO J. 2023 Feb 16;42(6):e112202. doi: 10.15252/embj.2022112202 (PMC10015370; doi:10.15252/embj.2022112202)
Supplement: Supplementary file 8 — Source Data for Figure 4 [file EMBJ-42-e112202-s001.zip › Figure 4/4E/4E mWAT visWAT weights.csv]

mWAT
	WT	WT	WT	WT	WT	WT	WT	WT	AtglAd	AtglAd	AtglAd	AtglAd	AtglAd	AtglAd	AtglAd	AtglAd
Water	165	136			171				174				184	338
DSS	22	30	25	64	56	51	22	35	165	144	135	133	119	188	138	184
visWAT
	WT	WT	WT	WT	WT	WT	WT	WT	AtglAd	AtglAd	AtglAd	AtglAd	AtglAd	AtglAd	AtglAd	AtglAd
Water	647	538			363				551				422	767
DSS	79	146	35	258	89	159	92	149	427	539	490	507	304	363	326	490
