# Supplementary material for: Adipocyte autophagy limits gut inflammation by controlling oxylipin and IL‐10
Source: EMBO J. 2023 Feb 16;42(6):e112202. doi: 10.15252/embj.2022112202 (PMC10015370; doi:10.15252/embj.2022112202)
Supplement: Supplementary file 8 — Source Data for Figure 4 [file EMBJ-42-e112202-s001.zip › Figure 4/4B/4B Pnpla2 (Log2-FC).csv]

	WT	WT	WT	WT	WT	WT	WT	WT	AtglAd	AtglAd	AtglAd	AtglAd	AtglAd	AtglAd	AtglAd	AtglAd
Water	-0.112	0.112			0.000				-7.999				-8.322	-7.515
DSS	0.555	0.874	0.028	1.175	0.573	0.221	1.525	1.347	-6.521	-6.507	-5.676	-5.743	-7.077	-7.384	-4.993	-4.629
