# Supplementary material for: Adipocyte autophagy limits gut inflammation by controlling oxylipin and IL‐10
Source: EMBO J. 2023 Feb 16;42(6):e112202. doi: 10.15252/embj.2022112202 (PMC10015370; doi:10.15252/embj.2022112202)
Supplement: Supplementary file 8 — Source Data for Figure 4 [file EMBJ-42-e112202-s001.zip › Figure 4/4K/4K - % of CD11b - ATGL-KO.csv]

	WT	WT	WT	WT	WT	WT	WT	WT	AtglAd	AtglAd	AtglAd	AtglAd	AtglAd	AtglAd	AtglAd	AtglAd
Infiltrating (MHCII-)	1.3776	0.7273	0.5772	1.1872	1.0231	0.6020	0.4953	1.6463	0.7572	0.8738	0.9711	0.8699	0.6552	0.3328	1.6268	1.0200
Inflammatory (MHCII+)	1.2304	0.8804	0.6449	1.2768	1.0556	0.8080	0.4396	0.9079	0.7536	0.7533	0.9888	0.4548	1.0440	0.7749	0.4831	1.2463
