# Supplementary material for: Adipocyte autophagy limits gut inflammation by controlling oxylipin and IL‐10
Source: EMBO J. 2023 Feb 16;42(6):e112202. doi: 10.15252/embj.2022112202 (PMC10015370; doi:10.15252/embj.2022112202)
Supplement: Supplementary file 8 — Source Data for Figure 4 [file EMBJ-42-e112202-s001.zip › Figure 4/4J/4J - % of CD11b - ATGL-KO.csv]

	WT	WT	WT	WT	WT	WT	WT	WT	AtglAd	AtglAd	AtglAd	AtglAd	AtglAd	AtglAd	AtglAd	AtglAd
Dendritic Cells	11.80	11.30	7.26	7.53	22.50	18.20	16.40	12.20	9.14	8.26	6.43	6.69	22.90	22.60	9.32	24.50
Macrophages	14.70	17.50	13.30	8.35	6.25	7.08	8.38	6.14	13.90	13.50	10.20	15.70	5.16	7.76	4.20	2.63
Monocytes	39.50	36.20	33.20	42.30	35.50	41.90	40.50	48.50	31.10	31.40	39.00	28.00	40.40	35.40	49.80	46.00
Neutrophils	8.51	8.58	25.40	14.90	18.10	16.60	16.70	23.60	14.30	13.70	19.70	17.30	18.50	15.30	25.80	15.50
Eosinophils	16.60	14.80	10.70	18.80	11.00	9.85	9.71	2.14	22.80	25.90	16.00	22.50	6.51	10.20	5.49	5.41
