# Supplementary material for: Adipocyte autophagy limits gut inflammation by controlling oxylipin and IL‐10
Source: EMBO J. 2023 Feb 16;42(6):e112202. doi: 10.15252/embj.2022112202 (PMC10015370; doi:10.15252/embj.2022112202)
Supplement: Supplementary file 8 — Source Data for Figure 4 [file EMBJ-42-e112202-s001.zip › Figure 4/4C/4C - Lipolysis ATGL-KO Iso.csv]

	WT	WT	WT	WT	WT	AtglAd	AtglAd	AtglAd	AtglAd	AtglAd	AtglAd	WT	WT	WT	WT	WT	AtglAd	AtglAd	AtglAd	AtglAd	AtglAd	AtglAd
0h	0	0	0	0	0	0	0	0	0	0	0	0	0	0	0	0	0	0	0	0	0	0
1h	0.681	0.37	0.341	0.158	0.139	0.574	0.16	0.063	0.088	0.072	-0.012	8.455	7.134	7.468	6.517	4.374	4.444	3.902	3.305	2.666	3.127	2.058
2h	0.691	-0.268	0.032	-0.102	-0.219	0.671	0.093	0	-0.01	0.007	-0.133	11.872	10.675	9.828	8.868	5.814	5.946	5.732	5.323	4.226	4.88	3.209
