# Supplementary material for: Adipocyte autophagy limits gut inflammation by controlling oxylipin and IL‐10
Source: EMBO J. 2023 Feb 16;42(6):e112202. doi: 10.15252/embj.2022112202 (PMC10015370; doi:10.15252/embj.2022112202)
Supplement: Supplementary file 8 — Source Data for Figure 4 [file EMBJ-42-e112202-s001.zip › Figure 4/4D/4D - Body Weight Development (%) ATGL-KO.csv]

Days (Post-DSS)	DSS - WT	DSS - WT	DSS - WT	DSS - WT	DSS - WT	DSS - WT	DSS - WT	DSS - WT	DSS - AtglAd	DSS - AtglAd	DSS - AtglAd	DSS - AtglAd	DSS - AtglAd	DSS - AtglAd	DSS - AtglAd	DSS - AtglAd
0	100	100	100	100	100	100	100	100	100	100	100	100	100	100	100	100
1	100	101.970443	101.572327	102.150538	99.5073892	99.4897959	99.6336996	101.612903	100	99.1341991	101.533742	100	99.5535714	100	98.989899	101.016949
2	97.1153846	101.477833	102.515723	100.358423	101.477833	102.55102	101.465201	102.419355	99.58159	99.1341991	100	100.334448	99.5535714	102.727273	100.673401	101.355932
3	100	100.985222	102.201258	100.358423	101.477833	102.55102	100	100	101.67364	100	99.6932515	99.3311037	99.1071429	100.909091	98.6531987	101.694915
4	99.0384615	101.970443	101.572327	99.6415771	101.970443	99.4897959	100.3663	100	100	101.298701	100	100.668896	100.446429	100.909091	99.6632997	99.6610169
5	96.6346154	99.0147783	93.7106918	100.716846	100.492611	101.530612	96.7032967	98.7903226	96.6527197	101.731602	94.4785276	96.3210702	98.6607143	100.454545	93.9393939	90.1694915
6	91.3461538	94.08867	85.2201258	94.9820789	98.5221675	97.9591837	89.010989	93.1451613	94.9790795	98.2683983	88.6503067	89.9665552	96.4285714	97.7272727	83.8383838	85.7627119
7	84.6153846	91.6256158	75.7861635	89.6057348	93.1034483	95.4081633	82.4175824	87.0967742	89.958159	94.8051948	84.0490798	86.9565217	92.8571429	96.8181818	77.1043771	79.3220339
