# Supplementary material for: Adipocyte autophagy limits gut inflammation by controlling oxylipin and IL‐10
Source: EMBO J. 2023 Feb 16;42(6):e112202. doi: 10.15252/embj.2022112202 (PMC10015370; doi:10.15252/embj.2022112202)
Supplement: Supplementary file 8 — Source Data for Figure 4 [file EMBJ-42-e112202-s001.zip › Figure 4/4F/4F Colon length.csv]

Water	Water	DSS	DSS
WT	AtglAd	WT	AtglAd
8.3	8.3	5.15	5.5
7.9	8	5.9	6
7.9	7.6	5.8	6.1
		6.1	6.5
		7	7.1
		6.5	6.3
		6.1	6.1
