# Supplementary material for: Adipocyte autophagy limits gut inflammation by controlling oxylipin and IL‐10
Source: EMBO J. 2023 Feb 16;42(6):e112202. doi: 10.15252/embj.2022112202 (PMC10015370; doi:10.15252/embj.2022112202)
Supplement: Supplementary file 8 — Source Data for Figure 4 [file EMBJ-42-e112202-s001.zip › Figure 4/4H/4H Pro-inflammatory genes (Log2-FC) ATGL-KO.csv]

	WT	WT	WT	WT	WT	WT	WT	WT	AtglAd	AtglAd	AtglAd	AtglAd	AtglAd	AtglAd	AtglAd	AtglAd
Il1a	8.88130996	6.97384591	5.96582974	6.91563925	8.91007746	7.25146662	7.65483163	6.55710806	7.23649456	5.07859512	6.96960556	6.21572453	8.74935861	6.63181865	6.71097757	8.87670952
Il33	2.48541480	2.17462974	3.13263957	2.71077658	2.54444596	2.32619162	3.27200663	1.79207856	1.84180989	1.86010945	2.39055639	2.83969536	3.23573511	2.22896065	2.38791557	2.25174702
Tnfa	4.61369180	2.93410524	1.43170857	3.08166808	3.88421246	2.71433712	2.01788613	2.21922606	2.58627789	1.86769095	2.19365889	1.47953836	4.07727511	2.21491665	1.00564257	3.14643952
Ptx3	5.98304030	4.97713774	7.56971307	6.62975058	5.54375096	4.75591912	8.17783613	3.90139356	4.76156939	4.76960995	5.23909789	7.53141036	6.38658061	5.33547065	4.52180557	5.75217502
Ifng	7.37102780	5.62833174	0.75709457	7.11995508	6.92510646	6.93345812	1.39941413	3.75274756	4.97970589	3.98714095	2.79503189	1.27777886	6.91719711	5.47238465	-0.23888590	4.01328102
Cxcl9	7.36563446	5.31283691	3.62417774	6.64733275	5.73403446	5.50577262	2.85721763	3.50124306	5.31255406	5.51874962	3.25579156	2.65402803	5.85514361	4.65311315	-0.06759640	5.44850352
