# Supplementary material for: Adipocyte autophagy limits gut inflammation by controlling oxylipin and IL‐10
Source: EMBO J. 2023 Feb 16;42(6):e112202. doi: 10.15252/embj.2022112202 (PMC10015370; doi:10.15252/embj.2022112202)
Supplement: Supplementary file 8 — Source Data for Figure 4 [file EMBJ-42-e112202-s001.zip › Figure 4/4I/4I - CD45 (#) ATGL-KO.csv]

Water	Water	DSS	DSS
WT	AtglAd	WT	AtglAd
4.1308	2.4378	12.912	9.192
3.598		8.0272	8.9604
		9.4501	9.1922
		8.792	7.4793
2.7168	1.9482	11.115	7.614
	2.252	8.3	6.923
		10.5096	8.82
		14.4744	11.5
