# Supplementary material for: Adipocyte autophagy limits gut inflammation by controlling oxylipin and IL‐10
Source: EMBO J. 2023 Feb 16;42(6):e112202. doi: 10.15252/embj.2022112202 (PMC10015370; doi:10.15252/embj.2022112202)
Supplement: Supplementary file 8 — Source Data for Figure 4 [file EMBJ-42-e112202-s001.zip › Figure 4/4G/4G Colon Score (AU).csv]

Water	Water	DSS	DSS
WT	AtglAd	WT	AtglAd
0	0	91	104
0	0	108	64
0	0	91	75
		75	38
		31	40
		95	81
		58
