# Supplementary material for: Adipocyte autophagy limits gut inflammation by controlling oxylipin and IL‐10
Source: EMBO J. 2023 Feb 16;42(6):e112202. doi: 10.15252/embj.2022112202 (PMC10015370; doi:10.15252/embj.2022112202)
Supplement: Supplementary file 9 — Source Data for Figure 5 [file EMBJ-42-e112202-s006.zip]

Archive with 44 entries (37 files):
- Figure 5/
- __MACOSX/._Figure 5
- Figure 5/5G/
- __MACOSX/Figure 5/._5G
- Figure 5/5F/
- __MACOSX/Figure 5/._5F
- Figure 5/5H/
- __MACOSX/Figure 5/._5H
- Figure 5/.DS_Store
- __MACOSX/Figure 5/._.DS_Store
- Figure 5/5J/
- __MACOSX/Figure 5/._5J
- Figure 5/5E/
- __MACOSX/Figure 5/._5E
- Figure 5/5K/
- __MACOSX/Figure 5/._5K
- Figure 5/5G/5G - EPHX gene expression - Log2FC.csv
- __MACOSX/Figure 5/5G/._5G - EPHX gene expression - Log2FC.csv
- Figure 5/5F/gWAT NRF2.tif
- __MACOSX/Figure 5/5F/._gWAT NRF2.tif
- Figure 5/5F/README.rtf
- __MACOSX/Figure 5/5F/._README.rtf
- Figure 5/5F/gWAT Actin.tif
- __MACOSX/Figure 5/5F/._gWAT Actin.tif
- Figure 5/5F/5F - NRF2 WB.csv
- __MACOSX/Figure 5/5F/._5F - NRF2 WB.csv
- Figure 5/5H/gWAT EPHX2 ACTIN.tif
- __MACOSX/Figure 5/5H/._gWAT EPHX2 ACTIN.tif
- Figure 5/5H/5H EPHX1 EPHX2 WB.csv
- __MACOSX/Figure 5/5H/._5H EPHX1 EPHX2 WB.csv
- Figure 5/5H/README.rtf
- __MACOSX/Figure 5/5H/._README.rtf
- Figure 5/5H/gWAT ACTIN for EPHX1.tif
- __MACOSX/Figure 5/5H/._gWAT ACTIN for EPHX1.tif
- Figure 5/5H/gWAT EPHX1.tif
- __MACOSX/Figure 5/5H/._gWAT EPHX1.tif
- Figure 5/5J/5J - mWAT+gWAT (┬╡mol:kg) norm.csv
- __MACOSX/Figure 5/5J/._5J - mWAT+gWAT (┬╡mol:kg) norm.csv
- Figure 5/5E/5E - Nrf2-targets Log2-FC.csv
- __MACOSX/Figure 5/5E/._5E - Nrf2-targets Log2-FC.csv
- Figure 5/5K/5K - EpFA:DiolFA ratio mWAT gWAT.csv
- __MACOSX/Figure 5/5K/._5K - EpFA:DiolFA ratio mWAT gWAT.csv
- Figure 5/5K/.DS_Store
- __MACOSX/Figure 5/5K/._.DS_Store
