# Supplementary material for: Adipocyte autophagy limits gut inflammation by controlling oxylipin and IL‐10
Source: EMBO J. 2023 Feb 16;42(6):e112202. doi: 10.15252/embj.2022112202 (PMC10015370; doi:10.15252/embj.2022112202)
Supplement: Supplementary file 9 — Source Data for Figure 5 [file EMBJ-42-e112202-s006.zip › Figure 5/5G/5G - EPHX gene expression - Log2FC.csv]

	WT	WT	WT	WT	WT	WT	WT	WT	WT	WT	WT	WT	WT	WT	WT	WT	WT	WT	WT	WT	Atg7Ad	Atg7Ad	Atg7Ad	Atg7Ad	Atg7Ad	Atg7Ad	Atg7Ad	Atg7Ad	Atg7Ad	Atg7Ad	Atg7Ad	Atg7Ad	Atg7Ad	Atg7Ad	Atg7Ad	Atg7Ad	Atg7Ad	Atg7Ad	Atg7Ad	Atg7Ad	Atg7Ad	Atg7Ad	Atg7Ad	Atg7Ad	Atg7Ad
Ephx1	-0.647433162	-0.465343926	-0.684265919	1.398640331	0.398402681	0.543442609	0.523667111	-0.091733291	-0.689198337	-0.748031801	1.171454409	-0.313203896	-0.396396793	-0.083258291	0.078857353	1.263329208	-0.880264555	-1.978851946	0.217620011	1.382568205	0.370725332	0.829058332	1.565229832	0.651526331	1.17679163	1.150740483	1.396069307	1.653310405	0.582470402	0.67508891	0.79304441	0.878769906	1.062303309	0.66808041	1.016556209	1.655107008	1.693640658	-0.064984799	0.48492996	1.498643707	1.183330158	2.085512208	1.426267208	-0.3772663	2.141224458
Ephx2	-0.314309662	-0.147075913	-0.01330442	0.033432333	0.441257677	0.212313734	0.579408731	0.859296332	-0.727556716	0.034038833	-0.039046475	-0.963895281	0.045440832	-0.460088508	-0.249406357	-0.159157512	0.036117241	0.762471345	0.674932795	-0.604869006	-0.075079164	0.133682829	0.139597335	0.104713832	-0.135509373	0.25243098	0.968846434	-0.217824969	-0.551485976	0.738433032	0.098075526	0.135083026	-0.062553576	-0.466552969	-0.638441515	-0.726565202	-0.305467058	0.496466992	0.132661737	0.46576199	0.88705844	-0.31686701	-0.563929502	-0.344985004	0.006763245
