# Supplementary material for: Adipocyte autophagy limits gut inflammation by controlling oxylipin and IL‐10
Source: EMBO J. 2023 Feb 16;42(6):e112202. doi: 10.15252/embj.2022112202 (PMC10015370; doi:10.15252/embj.2022112202)
Supplement: Supplementary file 9 — Source Data for Figure 5 [file EMBJ-42-e112202-s006.zip › Figure 5/5F/5F - NRF2 WB.csv]

WT	Atg7Ad
0.87357856	2.54019365
0.87501065	1.40490896
1.25141079	0.83449254
0.94780331	0.90245143
1.07911862	0.9062982
0.97307807	0.88956763
0.94806213	0.97088881
0.79041771	1.47761936
1.26152016	1.53052408
0.80243933	1.61834421
1.12305806	2.24729248
1.07450261	2.95950298
0.30005475	0.80810999
0.58801939	2.06196736
1.4475097	0.58452225
0.66794999	1.22520632
2.0417465
0.95471967
