# Supplementary material for: Adipocyte autophagy limits gut inflammation by controlling oxylipin and IL‐10
Source: EMBO J. 2023 Feb 16;42(6):e112202. doi: 10.15252/embj.2022112202 (PMC10015370; doi:10.15252/embj.2022112202)
Supplement: Supplementary file 9 — Source Data for Figure 5 [file EMBJ-42-e112202-s006.zip › Figure 5/5H/5H EPHX1 EPHX2 WB.csv]

EPHX1	EPHX1		EPHX2	EPHX2
WT	Atg7Ad		WT	Atg7Ad
0.62196452	1.53405827		1.69044503	2.03265707
1.05623684	1.86026606		0.75157068	2.73718888
1.32179864	0.81003281		0.55798429	1.34912228
0.9388419	1.02342225		0.81852736	0.3911338
1.16798959	0.87510812		0.35932377	0.64107373
0.89316851	1.11229474		1.82214888	1.18895795
1.67724395	2.17231852		0.93489506	1.95286934
0.62055936	1.91201258		0.75933261	0.99976429
0.70219669	1.58367551		1.30577232	1.26068149
0.89406132	0.8217698		0.71710113	1.53569965
1.26993741	1.73749417		1.35979414	2.14649588
0.83600127	2.6902784		0.92310473	1.86965624
0.79745555	1.26261003		0.85052606	1.07434871
0.6212918	1.53050736		1.01753219	0.81419543
1.85765581	0.91549385		0.84701512
0.76886219	1.16561074		1.0372269
1.09500692			1.40531269
0.85972772			0.84238705
