# Supplementary material for: Adipocyte autophagy limits gut inflammation by controlling oxylipin and IL‐10
Source: EMBO J. 2023 Feb 16;42(6):e112202. doi: 10.15252/embj.2022112202 (PMC10015370; doi:10.15252/embj.2022112202)
Supplement: Supplementary file 9 — Source Data for Figure 5 [file EMBJ-42-e112202-s006.zip › Figure 5/5J/5J - mWAT+gWAT (┬╡mol:kg) norm.csv]

Tissue	mWAT	mWAT	mWAT	mWAT	mWAT	mWAT	mWAT	mWAT	mWAT	mWAT	mWAT	mWAT	mWAT	mWAT	mWAT	mWAT	mWAT	mWAT	mWAT	mWAT	mWAT	mWAT	mWAT	mWAT	mWAT	mWAT	mWAT	gWAT	gWAT	gWAT	gWAT	gWAT	gWAT	gWAT	gWAT	gWAT	gWAT	gWAT	gWAT	gWAT	gWAT	gWAT	gWAT	gWAT	gWAT	gWAT	gWAT	gWAT	gWAT
	WT	WT	WT	WT	WT	WT	WT	WT	WT	WT	WT	WT	WT	WT	Atg7Ad	Atg7Ad	Atg7Ad	Atg7Ad	Atg7Ad	Atg7Ad	Atg7Ad	Atg7Ad	Atg7Ad	Atg7Ad	Atg7Ad	Atg7Ad	Atg7Ad	WT	WT	WT	WT	WT	WT	WT	WT	WT	WT	WT	WT	WT	WT	Atg7Ad	Atg7Ad	Atg7Ad	Atg7Ad	Atg7Ad	Atg7Ad	Atg7Ad	Atg7Ad
DHA	1.10280374	0.96261682	1.05607477	0.75700935	1.14018692	1.27102804	0.72897196	0.68224299	0.92523364	0.98130841	0.82242991	1.05607477	1.69158879	0.82242991	0.97196262	0.80373832	0.94392523	0.96261682	0.86915888	1.01869159	0.73831776	0.71028037	1.31775701	1.13084112	0.69158879	0.87850467	1.11214953	0.96442089	1.17108251	1.01211204	0.75246026	1.2664648	1.04920515	0.77365632	0.73126419	0.95382286	1.19757759	0.78425435	0.82134746	1.63739591	0.88493565	0.92202877	0.60408781	1.31945496	0.94852385	0.63588191	0.73656321	0.58819076	0.68357305
AA	1.24959057	1.10284966	1.12119227	1.02030789	1.2266623	1.10055683	0.69931215	0.64428431	0.9354733	1.12807075	0.97445136	0.82771045	1.13036358	0.83917458	0.97903701	1.23812643	0.73370455	0.91025221	0.66491975	1.05928595	1.04782181	0.98132984	1.17851294	1.11660662	0.79561087	0.98132984	0.97674419	0.9109589	1.06164384	1.09817352	1.03652968	1.41552511	1.10958904	0.87671233	0.58447489	0.76940639	1.17123288	1.05936073	0.70091324	1.40639269	0.79908676	0.77625571	0.89726027	1.05707763	0.95205479	0.80821918	0.86986301	0.66894977	0.73744292
LA	0.74626764	0.87404995	0.64176167	1.08116178	1.25217155	1.39942997	0.82179696	0.79044517	1.12058903	1.16001629	1.00848263	1.16334148	1.01085776	0.92962812	0.59235885	0.86217427	0.75339305	0.92012758	0.94435396	1.21226927	0.46980185	0.59615907	1.22366992	1.00135722	0.45460098	0.87737514	1.16144137	0.98971577	0.82835317	1.1639269	1.27502902	1.5981321	1.18546711	0.86009663	0.38545631	0.5029827	1.15712473	1.14011931	0.71120469	1.44999595	0.75239561	0.38243313	0.84271331	0.71384997	0.7535293	0.87181148	0.94134478	0.4330715	0.56760331
[truncated: 5 more columns]
