# Supplementary material for: Adipocyte autophagy limits gut inflammation by controlling oxylipin and IL‐10
Source: EMBO J. 2023 Feb 16;42(6):e112202. doi: 10.15252/embj.2022112202 (PMC10015370; doi:10.15252/embj.2022112202)
Supplement: Supplementary file 9 — Source Data for Figure 5 [file EMBJ-42-e112202-s006.zip › Figure 5/5E/5E - Nrf2-targets Log2-FC.csv]

	WT	WT	WT	WT	WT	WT	Atg7Ad	Atg7Ad	Atg7Ad	Atg7Ad	Atg7Ad	Atg7Ad
Ces1f	-0.224	0.144	0.116	-0.169	0.305	-0.268	0.995	0.444	0.754	0.124	0.383	-0.010
Gclc	-0.088	0.040	0.024	0.018	0.121	-0.129	0.786	0.329	0.254	0.226	0.381	0.032
Ugt1a6a	-0.345	-0.128	-0.521	0.210	0.376	0.196	0.747	0.844	-0.145	-0.095	0.591	0.527
Ugt1a6b	0.082	0.103	-0.226	0.053	0.068	-0.109	0.473	0.271	0.126	-0.040	0.140	0.244
Abcc3	0.151	-0.192	-0.228	-0.527	0.293	0.311	0.627	1.024	0.314	0.483	0.421	0.465
Gsr	-0.011	0.044	0.163	-0.017	0.010	-0.213	1.116	0.159	0.461	0.128	0.318	0.052
Ephx1	0.739	0.275	-1.076	-0.264	-0.454	0.115	1.526	2.072	0.643	0.885	0.851	1.144
