# Supplementary material for: Adipocyte autophagy limits gut inflammation by controlling oxylipin and IL‐10
Source: EMBO J. 2023 Feb 16;42(6):e112202. doi: 10.15252/embj.2022112202 (PMC10015370; doi:10.15252/embj.2022112202)
Supplement: Supplementary file 9 — Source Data for Figure 5 [file EMBJ-42-e112202-s006.zip › Figure 5/5K/5K - EpFA:DiolFA ratio mWAT gWAT.csv]

Tissue	mWAT	mWAT	mWAT	mWAT	mWAT	mWAT	mWAT	mWAT	mWAT	mWAT	mWAT	mWAT	mWAT	mWAT	mWAT	mWAT	gWAT	gWAT	gWAT	gWAT	gWAT	gWAT	gWAT	gWAT	gWAT	gWAT	gWAT	gWAT	gWAT	gWAT	gWAT	gWAT
	WT	WT	WT	WT	WT	WT	WT	WT	Atg7Ad	Atg7Ad	Atg7Ad	Atg7Ad	Atg7Ad	Atg7Ad	Atg7Ad	Atg7Ad	WT	WT	WT	WT	WT	WT	WT	WT	Atg7Ad	Atg7Ad	Atg7Ad	Atg7Ad	Atg7Ad	Atg7Ad	Atg7Ad	Atg7Ad
10-11-Ep/DiHDPE		1.01939399	1.70146191		0.45056673	0.98432903	0.82194005	1.02230828	0.39809966	0.58027958	0.78136703	0.64358543	0.67633704	0.79131337			0.57025852	0.78261714		0.74203841	0.45511799	1.50900733	1.56889212	1.3720685	0.40633159	0.69711859	0.42877174	0.97906768	1.23130606	1.14555556	0.98467617	0.93050369
19-20-Ep/DiHDPE	0.50663677	1.01868436	1.54905606	0.96205918	0.69386147	1.23099106	0.91423557	1.12447553		0.63044762	1.03526536	0.97266642	0.81668846	0.41798674	0.49215934	1.39733667	0.87851405	0.95981415	0.94052905	1.42543989	0.57748662	1.00122191	1.30462431	0.91237001	0.40064562	0.85125183	0.54153814	1.15831234	1.03765023	0.86433572	0.65265996	0.71081346
9-10-Ep/DiHOME	0.6089749	0.82936995	1.67682911	1.58680459	0.57067294	0.6535604	1.29815017	0.77563793	1.37663076	0.34971218	0.81623148	0.51881613	0.93251116	0.79171297	0.71142001	0.50946909	0.19366324	0.53912639	0.98799589	0.62077433	1.46582111	0.99633005	1.9662946	1.22999438	0.48198765	0.50019383	0.39524751	1.41779925	1.25621105	1.04305512	0.90770817	0.3422583
12-13-Ep/DiHOME	0.68888152	0.90804179	1.65709639	1.58484896	0.53343614	0.63426125	1.27089168	0.72254226	1.20255495	0.32755778	0.87945967	0.52546674	1.01974133	0.77587467	0.66163787	0.49923039	0.23117391	0.64828831	1.05642529	0.62236588	1.45757174	0.9174147	1.88238122	1.18437896	0.43381712	0.54862016	0.42657632	1.42173636	1.40052258	0.93553928	0.79039032	0.33449225
11-12-Ep/DiHETrE	0.56744376	0.92660883	1.94098791	1.2699003	0.63332407	0.85252514	0.67763579	1.13157421	0.53662286	0.84340989	0.55869142	0.59987166	0.64771149	0.77365302	0.89103859	0.87883088	0.42652451	0.86671198	1.38008305	0.86775288	0.55761116	1.35687018	1.32194334	1.2225029	0.5686509	0.75211892	0.5052832	1.39161667	1.39057074	1.08137238	1.17795749	1.03048526
14-15-Ep/DiHETrE	0.56160969	1.03780596	1.80559199	1.2403108	0.57939189	0.86867834	0.76907491	1.13753641	0.51520433	0.77199537	0.64343718	0.54888389	0.61907987	0.75209779	0.73992801	0.62265605	0.5389068	0.8598597	1.27903098	0.90902791	0.55897973	1.10030248	1.38799751	1.36589488	0.58587178	0.7219363	0.42006325	1.46863818	1.24933438	1.22226652	0.95692379	1.18282364
