# Supplementary material for: Adipocyte autophagy limits gut inflammation by controlling oxylipin and IL‐10
Source: EMBO J. 2023 Feb 16;42(6):e112202. doi: 10.15252/embj.2022112202 (PMC10015370; doi:10.15252/embj.2022112202)
Supplement: Supplementary file 10 — Source Data for Figure 6 [file EMBJ-42-e112202-s012.zip]

Archive with 24 entries (18 files):
- Figure 6/
- __MACOSX/._Figure 6
- Figure 6/6F/
- __MACOSX/Figure 6/._6F
- Figure 6/6A/
- __MACOSX/Figure 6/._6A
- Figure 6/.DS_Store
- __MACOSX/Figure 6/._.DS_Store
- Figure 6/6B/
- __MACOSX/Figure 6/._6B
- Figure 6/6E/
- __MACOSX/Figure 6/._6E
- Figure 6/6D/
- __MACOSX/Figure 6/._6D
- Figure 6/6F/6F - Serum Cytokines ATG7Ad.csv
- __MACOSX/Figure 6/6F/._6F - Serum Cytokines ATG7Ad.csv
- Figure 6/6A/6A - Cytokines WT DSS.csv
- __MACOSX/Figure 6/6A/._6A - Cytokines WT DSS.csv
- Figure 6/6B/6B - IL-10 - ATG7Ad AT explant mWAT gWAT.csv
- __MACOSX/Figure 6/6B/._6B - IL-10 - ATG7Ad AT explant mWAT gWAT.csv
- Figure 6/6E/6E - IL-10 (% of cell type).csv
- __MACOSX/Figure 6/6E/._6E - IL-10 (% of cell type).csv
- Figure 6/6D/6D - IL-10 (% of F4:80).csv
- __MACOSX/Figure 6/6D/._6D - IL-10 (% of F4:80).csv
