# Supplementary material for: Adipocyte autophagy limits gut inflammation by controlling oxylipin and IL‐10
Source: EMBO J. 2023 Feb 16;42(6):e112202. doi: 10.15252/embj.2022112202 (PMC10015370; doi:10.15252/embj.2022112202)
Supplement: Supplementary file 10 — Source Data for Figure 6 [file EMBJ-42-e112202-s012.zip › Figure 6/6F/6F - Serum Cytokines ATG7Ad.csv]

	WT	WT	WT	WT	WT	WT	WT	WT	WT	WT	WT	WT	WT	WT	WT	WT	WT	Atg7Ad	Atg7Ad	Atg7Ad	Atg7Ad	Atg7Ad	Atg7Ad	Atg7Ad	Atg7Ad	Atg7Ad	Atg7Ad	Atg7Ad	Atg7Ad	Atg7Ad	Atg7Ad	Atg7Ad	Atg7Ad	Atg7Ad	Atg7Ad	Atg7Ad	Atg7Ad	Atg7Ad	Atg7Ad	Atg7Ad	Non-inflamed	Non-inflamed	Non-inflamed	Non-inflamed
IL1a	1.299	1.334	1.255	0.982	1.504	0.931	1.027	1.101	0.965	0.828	0.893	1.06	0.9	0.986	0.78	0.802	0.612	0.902	1.119	1.545	0.719	1.074	1.673	1.029	1.058	1.335	0.784	0.994	0.99	1.066	0.989	1.491	0.8	1.267	0.708	0.845	1.079	0.716	1.161	1.029	0.996	1.338	0.915	0.795
IL1b	0.773	0.975	1.434	0.696	0.608	0.488	0.566	0.54	0.705	0.675	0.589	0.589	0.798	0.378	0.575	0.247	0.322	0.859	0.514	0.727	0.398	0.364	1.133	0.467	0.498	1.005	0.183	0.461	0.336	0.207	0.518	0.686	1.213	0.436	0.304	0.254	0.375	0.917	0.434	0.288	0.17	0.316	0.294	0.362
IL6	0.767	1.687	1.755	1.664	1.351	1.332	1.549	1.167	1.593	1.553	1.012	1.228	1.44	1.569	1.683	1.572	1.355	1.546	1.803	1.809	1.652	1.795	1.63	1.511	1.443	1.248	1.187	1.144	1.897	1.49	1.967	1.565	1.481	1.646	1.424	1.171	1.296	1.216	1.456	1.485	1.037	1.389	1.119	1.195
IL12p70	1.617	2.031	1.688	1.567	1.63	1.329	1.221	1.392	1.754	1.402	1.283	1.39	1.34	1.57	1.505	1.228	1.339	1.459	1.697	1.699	1.636	1.394	1.495	1.537	1.497	1.457	1.107	1.206	1.368	1.511	1.413	1.537	1.551	1.643	1.357	1.244	1.287	1.25	1.382	1.348	1.229	1.496	1.432	1.472
IL17	1.472	2.187	1.67	1.63	1.376	1.122	1.389	1.257	1.57	1.298	0.995	1.251	1.098	1.35	1.327	1.143	1.201	1.252	1.641	1.597	1.554	1.211	1.427	1.447	1.306	1.227	1.065	1.163	1.836	1.386	1.122	1.449	1.357	1.376	1.182	1.025	1.064	1.408	1.584	1.31	1.107	1.409	1.165	1.222
IL23	1.775	2.193	1.96		1.927	1.688	1.79	1.794	1.782	1.787	1.782	1.743	1.584	1.694	1.892	1.666	1.762	1.894	2.146	1.735	1.892	1.882	1.92	1.799	1.92	1.759	1.618	1.721	2.028	1.65	1.669	1.929	1.842	1.735	1.706	1.735	1.799	1.656	1.639	1.757	1.522	1.787	1.746	1.749
TNFa	0.667	0.764	0.664	0.486	0.79	0.503	0.68	0.428	0.442	0.456	0.435	0.418	0.766	0.604	0.511	0.519	0.607	0.889	0.65	1.523	0.443	0.683	1.757	0.515	0.519	1.229	0.591	0.567	0.553	0.678	0.669	1.207	0.482	0.678	0.638	0.466	0.461	0.523	0.81	0.542	0.373	0.351	0.447	0.393
IFNg	1.037	1.188	1.14	1.104	0.944	0.893	1.165	0.884	1.049	0.957	0.878	0.839	1.275	1.059	0.999	1.291	1.2	1.288	1.494	1.585	0.937	1.438	1.311	0.923	0.937	0.984	0.989	0.968	1.529	0.952	1.038	0.837	1.013	1.337	1.127	0.895	0.827	0.968	1.395	1.083	0.834	0.842	0.822	0.839
IL10	1.883	1.686	1.551		2.019	1.135	1.02	1.928	1.573	1.647	1.135	2.382	1.779	2.516	1.691	2.064	0.892	1.039	1.466	1.276	1.138	2.044	0.846	2.143	1.161	1.511	1.195	1.111	1.318	0.88	1.696	2.161	1.005	1.963	1.237	0.923	0.916	1.374	1.342	1.389	1.168	1.452	1.063	1.087
IL27	2.097	2.902	2.053	2.206	2.698	2.795	1.82	2.46	2.641	2.593	1.56	1.752	1.552	1.541	1.695	2.135	1.888	1.835	2.288	2.398	2.153	1.339	1.818	1.697	1.73	1.811	1.761	2.419	2.639	2.292	1.521	1.749	1.89	2.055	1.893	1.742	1.533	1.552	1.568	1.967	1.527	1.796	1.612	1.702
