# Supplementary material for: Adipocyte autophagy limits gut inflammation by controlling oxylipin and IL‐10
Source: EMBO J. 2023 Feb 16;42(6):e112202. doi: 10.15252/embj.2022112202 (PMC10015370; doi:10.15252/embj.2022112202)
Supplement: Supplementary file 10 — Source Data for Figure 6 [file EMBJ-42-e112202-s012.zip › Figure 6/6A/6A - Cytokines WT DSS.csv]

	Ctrl	Ctrl	Ctrl	Ctrl	DSS	DSS	DSS	DSS	DSS	DSS	DSS	DSS	DSS	DSS	DSS	DSS
GM-CSF	0.002	0.128	0.335	-0.635	3.082	2.95	3.012	2.635	2.478	1.939	2.058	1.899	1.357	2.079	0.731	1.54
IL-1a	0.457	-0.591	0.221	-0.324	2.169	1.24	1.527	2.061	1.638	1.15	1.399	1.134	-0.401	0.308	1.337	1.232
IL-17A	0.194	-0.02	0.1	-0.326	1.813	1.378	1.981	1.104	1.197	1.296	0.958	0.801	0.746	0.706	0.847	0.862
IFNg	1.022	-0.685	-0.315	-0.881	1.528	1.019	2.233	0.621	1.859	2.121	1.936	1.1	0.283	0.156	-0.205	0.14
IL-10	-0.032	0.068	0.255	-0.356	1.975	1.528	1.591	1.295	0.784	0.871	0.976	1.233	0.402	0.605	0.738	0.77
MCP1	-0.042	0.31	0.121	-0.513	1.86	0.68	1.66	0.901	0.42	0.512	1.051	0.969	0.329	0.654	-0.328	0.463
IL-1b	0.08	0.001	0.123	-0.229	1.396	0.685	1.28	0.711	0.639	-0.062	0.42	0.295	0.462	0.344	1.439	0.976
TNFa	0.253	-0.879	0.328	0.014	1.452	0.702	1.208	0.983	0.097	0.969	0.868	0.814	-0.799	0.105	0.397	1.073
IL-12p40	-0.034	0.158	0.116	-0.279	1.359	0.499	1.466	0.5	0.467	-0.226	0.161	0.278	0.469	0.355	0.669	0.558
IL-27	0.049	-0.1	0.494	-0.68	1.785	0.397	0.662	0.427	0.391	-0.967	0.235	-0.546	0.066	0.55	2	1.505
IFNb	0.511	-0.541	0.171	-0.393	0.669	0.72	0.625	1.317	0.381	0.197	0.934	1.012	-0.359	-0.281	-0.68	-0.184
IL-23	0.282	-0.372	0.614	-1.058	1.018	-0.499	-0.627	-0.616	-0.609	-2.292	-0.441	-1.611	-0.763	-0.175	1.905	1.358
