# Supplementary material for: Adipocyte autophagy limits gut inflammation by controlling oxylipin and IL‐10
Source: EMBO J. 2023 Feb 16;42(6):e112202. doi: 10.15252/embj.2022112202 (PMC10015370; doi:10.15252/embj.2022112202)
Supplement: Supplementary file 10 — Source Data for Figure 6 [file EMBJ-42-e112202-s012.zip › Figure 6/6B/6B - IL-10 - ATG7Ad AT explant mWAT gWAT.csv]

*Analysis blocked for experiment
mWAT
	Ctrl	Ctrl	Ctrl	Ctrl	Ctrl	Ctrl	WT	WT	WT	WT	WT	Atg7Ad	Atg7Ad	Atg7Ad	Atg7Ad	Atg7Ad	Atg7Ad
Exp2	59.05998	28.046595	74.928	102.67911			111.61617	208.45491	105.63813	58.85499	64.46877	45.88635	55.22778	108.12561	52.04322
Exp1	97.84833	107.8681	90.4365	87.08849	52.8949	76.07289	228.5479	196.5797	184.2382			129.417	146.926	181.2354	91.80037	138.8996	113.5881
gWAT
	Ctrl	Ctrl	Ctrl	WT	WT	WT	WT	WT	WT	WT	Atg7Ad	Atg7Ad	Atg7Ad	Atg7Ad	Atg7Ad	Atg7Ad	Atg7Ad	Atg7Ad	Atg7Ad
Exp2	79.56	77.19		101.48	83.94	82.32	101.38	85.23	90.02	67.28	20.68	46.65	70.4	57.74	64.78	78.34	79.65	82.47	37.06
Exp1	24.01686	38.63928	49.81678	48.17989	68.80211	60.50759	91.66705	103.0076			63.41543	75.53878	65.88603	40.87709	36.14346	43.2451
