# Supplementary material for: Adipocyte autophagy limits gut inflammation by controlling oxylipin and IL‐10
Source: EMBO J. 2023 Feb 16;42(6):e112202. doi: 10.15252/embj.2022112202 (PMC10015370; doi:10.15252/embj.2022112202)
Supplement: Supplementary file 10 — Source Data for Figure 6 [file EMBJ-42-e112202-s012.zip › Figure 6/6E/6E - IL-10 (% of cell type).csv]

	WT	WT	WT	WT	Atg7Ad	Atg7Ad	Atg7Ad	Atg7Ad	Atg7Ad	Atg7Ad
F4/80+	6.49	7.35	14	7.09	2.95	2.26	2.79	4.34	4.39	3.56
CD4+	4.53	1.32	3.83	2.58	2.55	1.24	1.36	2.15	0.76	2.46
CD19+	0.99	0.83	5.25	2.9	1.03	0.98	0.3	2.32	1.94	1.25
