# Supplementary material for: Adipocyte autophagy limits gut inflammation by controlling oxylipin and IL‐10
Source: EMBO J. 2023 Feb 16;42(6):e112202. doi: 10.15252/embj.2022112202 (PMC10015370; doi:10.15252/embj.2022112202)
Supplement: Supplementary file 10 — Source Data for Figure 6 [file EMBJ-42-e112202-s012.zip › Figure 6/6D/6D - IL-10 (% of F4:80).csv]

	WT	WT	WT	WT	Atg7Ad	Atg7Ad	Atg7Ad	Atg7Ad	Atg7Ad	Atg7Ad
Water	2.69	1.69	4.09		1.23	3.29	2.69
DSS	6.49	7.35	14	7.09	2.95	2.26	2.79	3.56	4.34	4.39
