# Supplementary material for: Adipocyte autophagy limits gut inflammation by controlling oxylipin and IL‐10
Source: EMBO J. 2023 Feb 16;42(6):e112202. doi: 10.15252/embj.2022112202 (PMC10015370; doi:10.15252/embj.2022112202)
Supplement: Supplementary file 11 — Source Data for Figure 7 [file EMBJ-42-e112202-s005.zip]

Archive with 20 entries (15 files):
- Figure 7/
- __MACOSX/._Figure 7
- Figure 7/.DS_Store
- __MACOSX/Figure 7/._.DS_Store
- Figure 7/7D/
- __MACOSX/Figure 7/._7D
- Figure 7/7C/
- __MACOSX/Figure 7/._7C
- Figure 7/7B/
- __MACOSX/Figure 7/._7B
- Figure 7/7A/
- __MACOSX/Figure 7/._7A
- Figure 7/7D/7D IL-10 Atg7Ad Adipose Explant EPHX Inhib.csv
- __MACOSX/Figure 7/7D/._7D IL-10 Atg7Ad Adipose Explant EPHX Inhib.csv
- Figure 7/7C/7C - IL-10 Adipose Explant 1-ABT.csv
- __MACOSX/Figure 7/7C/._7C - IL-10 Adipose Explant 1-ABT.csv
- Figure 7/7B/7B - IL10 ELISA - RAW 12h stim.csv
- __MACOSX/Figure 7/7B/._7B - IL10 ELISA - RAW 12h stim.csv
- Figure 7/7A/7A - Il10 (FC) - Raw 3h stim.csv
- __MACOSX/Figure 7/7A/._7A - Il10 (FC) - Raw 3h stim.csv
