# Supplementary material for: Adipocyte autophagy limits gut inflammation by controlling oxylipin and IL‐10
Source: EMBO J. 2023 Feb 16;42(6):e112202. doi: 10.15252/embj.2022112202 (PMC10015370; doi:10.15252/embj.2022112202)
Supplement: Supplementary file 11 — Source Data for Figure 7 [file EMBJ-42-e112202-s005.zip › Figure 7/7D/7D IL-10 Atg7Ad Adipose Explant EPHX Inhib.csv]

DSS	DSS
DMSO	TPPU+NTPA
48.56224	63.00515
43.10109	57.7436
56.77247	86.98354
57.76993	86.2655
