# Supplementary material for: Adipocyte autophagy limits gut inflammation by controlling oxylipin and IL‐10
Source: EMBO J. 2023 Feb 16;42(6):e112202. doi: 10.15252/embj.2022112202 (PMC10015370; doi:10.15252/embj.2022112202)
Supplement: Supplementary file 11 — Source Data for Figure 7 [file EMBJ-42-e112202-s005.zip › Figure 7/7C/7C - IL-10 Adipose Explant 1-ABT.csv]

Water	Water	DSS	DSS
DMSO	Abt (1mM)	DMSO	Abt (1mM)
3.297289	4.239019	8.789034	7.303531
4.020685	6.686604	5.614409	3.964187
5.786571	4.365745	6.104318	4.369314
5.65953	8.089019	3.861307	4.911089
5.018533	3.224965	12.93952	11.64255
		7.951968	4.2199
		6.846673	4.814783
		10.57807	4.270613
		20.27702	10.48659
