# Supplementary material for: Adipocyte autophagy limits gut inflammation by controlling oxylipin and IL‐10
Source: EMBO J. 2023 Feb 16;42(6):e112202. doi: 10.15252/embj.2022112202 (PMC10015370; doi:10.15252/embj.2022112202)
Supplement: Supplementary file 11 — Source Data for Figure 7 [file EMBJ-42-e112202-s005.zip › Figure 7/7B/7B - IL10 ELISA - RAW 12h stim.csv]

DMSO	11-12-EET	17-18-EEQ	19-20-EDP
1.079565509	2.384934179	2.793048071	2.339058602
1.328604351	2.922333786	2.623844647	2.709637933
1.342903232	2.946165254	2.632185661	2.648271902
