# Supplementary material for: Adipocyte autophagy limits gut inflammation by controlling oxylipin and IL‐10
Source: EMBO J. 2023 Feb 16;42(6):e112202. doi: 10.15252/embj.2022112202 (PMC10015370; doi:10.15252/embj.2022112202)
Supplement: Supplementary file 11 — Source Data for Figure 7 [file EMBJ-42-e112202-s005.zip › Figure 7/7A/7A - Il10 (FC) - Raw 3h stim.csv]

DMSO	11-12-EET	17-18-EEQ	19-20-EDP
0.962134295	3.277299548	1.521428744	1.579454648
1.547437632	3.462756929	1.794149983	1.974248061
1.511414471	2.084706019	2.060496635	2.024946158
